# Supplementary material for: mRNA-Seq and microarray development for the Grooved carpet shell clam, Ruditapes decussatus: a functional approach to unravel host -parasite interaction
Source: BMC Genomics. 2013 Oct 29;14:741. doi: 10.1186/1471-2164-14-741 (PMC4007648; doi:10.1186/1471-2164-14-741)
Supplement: Additional file 1: Table S1 — Summary of Blastx (E-value < 10e-3) and Blastn (E-value < 10e-5) similarity searches on several protein and nucleotide databases for R.decussatus transcripts annotation. [file 1471-2164-14-741-S1.xls]

## Sheet: Foglio1
Database	Species	Blast/Evalue	Significant matches
NCBI protein non redundant database		BlastX (E-value < 10-3)	8560
UniProtKB/Swiss-Prot		BlastX (E-value < 10-3)	7514
UniProtKB/TrEMBL		BlastX (E-value < 10-3)	6793
Ensembl	Homo sapiens	BlastX (E-value < 10-3)	7028
	Danio rerio		7170
	Tetraodon Nigrovidis		6854
	Takifugu rubripes		6922
	Oryzias latipes		6950
	Gasterosteus aculeatus		7037
	Drosophila melanogaster		5906
Ensembl	Homo sapiens	BlastN (E-value < 10-5)	966
	Danio rerio		958
	Tetraodon Nigrovidis		832
	Takifugu rubripes		844
	Oryzias latipes		887
	Gasterosteus aculeatus		888
	Drosophila melanogaster		383
UniGene	Danio rerio	BlastN (E-value < 10-5)	977
	Lottia gigantea		1329
	Oryzias latipes		879
	Salmo salar		938
	Homo sapiens		914
	Takifugu rubripes		463
	Oncorhynchus mykiss		935
Sigenae	Crassostrea gigas	BlastN (E-value < 10-5)	3523
Oyster GigaScience	Crassostrea gigas	BlastX (E-value < 10-3)	9364
Lottia gigantea v1.0 database	Lottia gigantea proteins	BlastX (E-value < 10-3)	8828
	Lottia gigantea transcripts	BlastN (E-value < 10-5)	1523
Argopecten Irradians database	Argopecten irradians transcripts	BlastN(E-value < 10-5)	468
Number of R.decussatus entries associated with a known protein or transcript			12479
