# Supplementary material for: mRNA-Seq and microarray development for the Grooved carpet shell clam, Ruditapes decussatus: a functional approach to unravel host -parasite interaction
Source: BMC Genomics. 2013 Oct 29;14:741. doi: 10.1186/1471-2164-14-741 (PMC4007648; doi:10.1186/1471-2164-14-741)
Supplement: Additional file 3: Table S3 — List of significant up and down regulated sequences identified by SAM analysis (Fold change>1.5; FDR=5%) by comparing controls and infected R. decussatus. In Green transcripts down regulated and in red transcripts upregulated. [file 1471-2164-14-741-S3.xlsx]

## Sheet: Foglio1
CTRLvsINFECTED_downregulated							CTRLvsINFECTED_upregulated
Gene ID	Seq Id	Rdecusdb id	Fold Change	q-value(%)	Blast 2 go_blastxVSnrproteico_Seq. Description		Gene ID	Seq id	Rdecusdb id	Fold Change	q-value(%)	Blast 2 go_blastxVSnrproteico_Seq. Description
rud_dec_c10753	rud_dec_c10753	rudi_c5399	0.130444	0			rud_dec_c10390	rud_dec_c10390	rudi_c728	4.1725	0
rud_dec_c11037	rud_dec_c11037	rudi_c31395	0.0278787	0	hypothetical protein BRAFLDRAFT_106563 [Branchiostoma floridae]		rud_dec_c13766	rud_dec_c13766	rudi_c2856	11.9698	0
rud_dec_c11354	rud_dec_c11354	rudi_rep_c8429	0.295948	0			rud_dec_c1435	rud_dec_c1435	rudi_rep_c7134	1.62191	0
AS_rud_dec_c11808	rud_dec_c11808	rudi_rep_c10471	0.376911	0	Calmodulin [Salmo salar]		rud_dec_c1620	rud_dec_c1620	rudi_rep_c7420	9.69728	0	type alpha partial
rud_dec_c12241	rud_dec_c12241	rudi_c5569	0.439731	0			rud_dec_c1823	rud_dec_c1823	rudi_c35856	7.04002	0
rud_dec_c13057	rud_dec_c13057	rudi_c1026	0.595463	0			rud_dec_c2125	rud_dec_c2125	rudi_rep_c8383	3.02066	0	matrix metallopeptidase 15 (membrane-inserted)
rud_dec_c13244	rud_dec_c13244	rudi_c2008	0.458592	0	PREDICTED: hypothetical protein [Saccoglossus kowalevskii]		rud_dec_c23760	rud_dec_c23760	rudi_c18551	2.49431	0
rud_dec_c14046	rud_dec_c14046	rudi_c14524	0.318985	0			rud_dec_c25272	rud_dec_c25272	rudi_c16088	2.02153	0
rud_dec_c15665	rud_dec_c15665	rudi_c11745	0.406928	0			rud_dec_c26057	rud_dec_c26057		4.19432	0
rud_dec_c15994	rud_dec_c15994	rudi_c1886	0.559488	0			rud_dec_c2715	rud_dec_c2715	rudi_rep_c7136	32.7555	0	RecName: Full=Splicing factor U2AF 35 kDa subunit; AltName: Full=U2 auxiliary factor 35 kDa subunit; AltName: Full=U2 snRNP auxiliary factor small subunit
rud_dec_c16191	rud_dec_c16191	rudi_c4268	0.521639	0			rud_dec_c2822	rud_dec_c2822	rudi_rep_c13628	1.52943	0
rud_dec_c16482	rud_dec_c16482	rudi_c34259	0.470616	0	peptidylprolyl isomerase (ec ) - rat		rud_dec_rep_c44561	rud_dec_rep_c44561	rudi_rep_c10801	16.4661	0
rud_dec_c17006	rud_dec_c17006	rudi_c14295	0.499689	0			rud_dec_rep_c45445	rud_dec_rep_c45445	rudi_rep_c10801	8.87012	0
rud_dec_c17065	rud_dec_c17065	rudi_rep_c14925	0.412418	0			AS_rud_dec2_c68	rud_dec2_c68	rudi_rep_c9433	4.21604	0	hypothetical protein BRAFLDRAFT_125500 [Branchiostoma floridae]
rud_dec_c17775	rud_dec_c17775	rudi_c6273	0.311768	0	PREDICTED: hypothetical protein [Saccoglossus kowalevskii]		rud_dec2_c847	rud_dec2_c847	rudi_c5309	7.27975	0	RecName: Full=RING-box protein 1; Short=Rbx1; AltName: Full=Regulator of cullins 1; AltName: Full=RING finger protein 75; AltName: Full=Protein ZYP RecName: Full=RING-box protein 1; Short=Rbx1
rud_dec_c17918	rud_dec_c17918		0.152008	0			rud_dec2_rep_c3203	rud_dec2_rep_c3203	rudi_c5946	20.6465	0	chromosome 1 open reading frame 151
AS_rud_dec_c18203	rud_dec_c18203	rudi_c36454	0.421603	0			rud_dec_c10600	rud_dec_c10600	rudi_c5858	2.86395	0.561859
rud_dec_c18522	rud_dec_c18522	rudi_c16419	0.329005	0	temptin [Haliotis discus discus]		AS_rud_dec_c16514	rud_dec_c16514	rudi_c23988	2.73769	0.561859
rud_dec_c19204	rud_dec_c19204	rudi_c16117	0.226073	0			rud_dec_c22068	rud_dec_c22068	rudi_rep_c20914	8.25707	0.561859	hypothetical protein P700755_02497 [Psychroflexus torquis ATCC 700755]
rud_dec_c19952	rud_dec_c19952	rudi_c36675	0.0479046	0	astacin family metalloendopeptidase farm-1		rud_dec_c2448	rud_dec_c2448	rudi_rep_c11119	2.32066	0.561859
rud_dec_c21435	rud_dec_c21435	rudi_c19885	0.210474	0			rud_dec_c2789	rud_dec_c2789	rudi_rep_c8547	2.43571	0.561859
rud_dec_c21456	rud_dec_c21456	rudi_rep_c30161	0.278104	0			rud_dec_c3113	rud_dec_c3113	rudi_rep_c11055	3.18206	0.561859
rud_dec_c2218	rud_dec_c2218	rudi_rep_c7425	0.170488	0			AS_rud_dec_c874	rud_dec_c874		1.7033	0.561859
rud_dec_c22382	rud_dec_c22382	rudi_c20752	0.446677	0			rud_dec_rep_c44052	rud_dec_rep_c44052	rudi_rep_c8824	3.40748	0.561859
rud_dec_c22621	rud_dec_c22621	rudi_c21646	0.230106	0			rud_dec2_c1179	rud_dec2_c1179	rudi_rep_c15669	1.56988	0.561859
rud_dec_c24021	rud_dec_c24021	rudi_c13654	0.471498	0	thread cg12284- isoform a		rud_dec2_c1569	rud_dec2_c1569	rudi_rep_c11037	6.60089	0.561859
AS_rud_dec_c24160	rud_dec_c24160	rudi_c14934	0.303107	0			AS_rud_dec2_c1987	rud_dec2_c1987	rudi_c5666	7.2849	0.561859
rud_dec_c25035	rud_dec_c25035		0.332074	0	fibrillar collagen		rud_dec2_c2054	rud_dec2_c2054	rudi_rep_c12255	1.5055	0.561859
rud_dec_c25525	rud_dec_c25525	rudi_c33839	0.114933	0			rud_dec2_c2055	rud_dec2_c2055	rudi_rep_c8317	2.1079	0.561859
AS_rud_dec_c25566	rud_dec_c25566	rudi_c22008	0.379716	0			AS_rud_dec2_c2959	rud_dec2_c2959	rudi_c6439	4.92603	0.561859
AS_rud_dec_c25648	rud_dec_c25648	rudi_c21864	0.0608418	0			rud_dec2_c313	rud_dec2_c313	rudi_rep_c7797	5.06711	0.561859
rud_dec_c26651	rud_dec_c26651	rudi_rep_c24055	0.355586	0			rud_dec2_c495	rud_dec2_c495	rudi_rep_c6992	3.46453	0.561859	predicted protein [Trichoplax adhaerens]
rud_dec_c27379	rud_dec_c27379	rudi_c18137	0.642645	0	c-type lectin		rud_dec2_c601	rud_dec2_c601	rudi_rep_c6633	4.57843	0.561859	RecName: Full=Galectin-3; AltName: Full=Galactose-specific lectin 3; AltName: Full=Mac-2 antigen; AltName: Full=IgE-binding protein; AltName: Full=35 kDa lectin; AltName: Full=Carbohydrate-binding protein 35; Short=CBP 35; AltName: Full=Laminin-binding protein; AltName: Full=Lectin L-29
AS_rud_dec_c30286	rud_dec_c30286	rudi_c3958	0.506966	0			rud_dec2_c862	rud_dec2_c862	rudi_rep_c10863	7.99535	0.561859
AS_rud_dec_c32210	rud_dec_c32210	rudi_c35742	0.143069	0			rud_dec2_c944	rud_dec2_c944	rudi_c297	1.56778	0.561859	methionine sulfoxide reductase b3 isoform 2 isoform 1
rud_dec_c33974	rud_dec_c33974	rudi_c36260	0.28257	0	histocompatibility 28-like		rud_dec2_rep_c2618	rud_dec2_rep_c2618	rudi_rep_c12865	1.63249	0.561859
AS_rud_dec_c34897	rud_dec_c34897	rudi_c29004	0.0545886	0			rud_dec_c16862	rud_dec_c16862	rudi_c10498	2.02426	0.90889
AS_rud_dec_c35947	rud_dec_c35947	rudi_c29796	0.217947	0	protein spec3-like		rud_dec_c2016	rud_dec_c2016	rudi_rep_c7181	8.95198	0.90889	predicted protein [Nematostella vectensis]
rud_dec_c36473	rud_dec_c36473	rudi_c32231	0.503459	0	glutathione s-transferase c		rud_dec_c2221	rud_dec_c2221	rudi_rep_c11230	2.13838	0.90889
rud_dec_c39004	rud_dec_c39004		0.457096	0	PREDICTED: predicted protein-like [Saccoglossus kowalevskii]		rud_dec_c23699	rud_dec_c23699	rudi_c19272	1.91534	0.90889
rud_dec_c4260	rud_dec_c4260	rudi_rep_c7747	0.50512	0	hypothetical protein BRAFLDRAFT_92090 [Branchiostoma floridae]		AS_rud_dec_c2673	rud_dec_c2673	rudi_rep_c20373	4.10581	0.90889
rud_dec_c4405	rud_dec_c4405	rudi_rep_c13532	0.612628	0			rud_dec_c323	rud_dec_c323	rudi_c35856	4.83086	0.90889
rud_dec_c4567	rud_dec_c4567	rudi_c193	0.285221	0	tetraspanin 9		AS_rud_dec_c37741	rud_dec_c37741	rudi_c25952	2.04646	0.90889
rud_dec_c4664	rud_dec_c4664	rudi_c4759	0.347494	0	predicted protein [Ostreococcus lucimarinus CCE9901]		rud_dec_c39872	rud_dec_c39872	rudi_rep_c8219	14.8723	0.90889	RecName: Full=Tetraspanin-18; Short=Tspan-18
rud_dec_c5589	rud_dec_c5589	rudi_c2504	0.210891	0			rud_dec_c5373	rud_dec_c5373	rudi_c5258	23.6322	0.90889
rud_dec_c6248	rud_dec_c6248	rudi_rep_c8054	0.584292	0			rud_dec_c5931	rud_dec_c5931	rudi_c608	3.79336	0.90889
rud_dec_c6332	rud_dec_c6332	rudi_rep_c8856	0.29452	0			rud_dec2_c656	rud_dec2_c656	rudi_rep_c10971	1.89823	0.90889	RecName: Full=Eukaryotic translation initiation factor 2 subunit 3; AltName: Full=Eukaryotic translation initiation factor 2 subunit gamma; Short=eIF-2-gamma
rud_dec_c7626	rud_dec_c7626	rudi_rep_c17447	0.0779206	0			rud_dec2_rep_c3477	rud_dec2_rep_c3477	rudi_rep_c13421	3.72273	0.90889
rud_dec_c7943	rud_dec_c7943	rudi_c17880	0.48823	0	hypothetical protein TcasGA2_TC009270 [Tribolium castaneum]		AS_rud_dec_c10746	rud_dec_c10746	rudi_c5228	2.34647	0.993287
rud_dec_c8201	rud_dec_c8201	rudi_rep_c7002	0.157647	0	triosephosphate isomerase		rud_dec_c11214	rud_dec_c11214	rudi_rep_c13211	5.89058	0.993287
rud_dec_c9100	rud_dec_c9100	rudi_rep_c28801	0.473418	0	calm_phyin ame: full=calmodulin short=		rud_dec_c11754	rud_dec_c11754	rudi_c1655	5.45778	0.993287	hypothetical protein BRAFLDRAFT_219640 [Branchiostoma floridae]
rud_dec_c9844	rud_dec_c9844	rudi_c4622	0.175114	0	hypothetical protein TcasGA2_TC002727 [Tribolium castaneum]		rud_dec_c14027	rud_dec_c14027	rudi_c6011	4.5871	0.993287
rud_dec_rep_c10735	rud_dec_rep_c10735	rudi_rep_c13030	0.337027	0			rud_dec_c14108	rud_dec_c14108	rudi_c25088	1.67349	0.993287
rud_dec_rep_c21681	rud_dec_rep_c21681	rudi_rep_c6774	0.428275	0	ApC/EBP [Aplysia californica]		rud_dec_c14734	rud_dec_c14734	rudi_c36809	2.84937	0.993287	PREDICTED: CG1637-like [Saccoglossus kowalevskii]
rud_dec_rep_c30593	rud_dec_rep_c30593	rudi_rep_c13475	0.419581	0			rud_dec_c18012	rud_dec_c18012	rudi_rep_c21979	1.74204	0.993287
rud_dec_rep_c33298	rud_dec_rep_c33298	rudi_rep_c23717	0.525474	0			rud_dec_c18174	rud_dec_c18174	rudi_c15275	1.5807	0.993287
AS_rud_dec_rep_c45104	rud_dec_rep_c45104	rudi_rep_c13207	0.450459	0			rud_dec_c22866	rud_dec_c22866		2.99304	0.993287
AS_rud_dec_rep_c45334	rud_dec_rep_c45334	rudi_rep_c7061	0.319336	0			AS_rud_dec_c25911	rud_dec_c25911	rudi_c23197	2.25108	0.993287
rud_dec_s46451	rud_dec_s46451	rudi_rep_c10855	0.177902	0			rud_dec_c29141	rud_dec_c29141	rudi_rep_c6977	50.9001	0.993287	sialic acid-binding lectin
rud_dec2_c1113	rud_dec2_c1113	rudi_rep_c6901	0.322258	0			AS_rud_dec_c30370	rud_dec_c30370	rudi_c3790	5.12632	0.993287	predicted protein [Nematostella vectensis]
rud_dec2_c1148	rud_dec2_c1148	rudi_c20859	0.053848	0			rud_dec_c3474	rud_dec_c3474	rudi_c5669	3.90234	0.993287	17 beta hydroxysteroid dehydrogenase 4
rud_dec2_c1213	rud_dec2_c1213	rudi_rep_c7332	0.0458304	0	hypothetical protein TRIADDRAFT_52050 [Trichoplax adhaerens]		AS_rud_dec_c36255	rud_dec_c36255	rudi_c29994	2.58443	0.993287
rud_dec2_c1224	rud_dec2_c1224	rudi_rep_c8294	0.346911	0	beta-actin [Poecilia reticulata]		rud_dec_c4094	rud_dec_c4094	rudi_rep_c11246	6.80723	0.993287
rud_dec2_c1279	rud_dec2_c1279	rudi_rep_c6669	0.532639	0			rud_dec_c5742	rud_dec_c5742	rudi_rep_c11895	11.9335	0.993287
rud_dec2_c1318	rud_dec2_c1318	rudi_rep_c8190	0.483366	0	PREDICTED: similar to predicted protein [Ciona intestinalis]		rud_dec_c7135	rud_dec_c7135	rudi_rep_c32114	1.54616	0.993287
AS_rud_dec2_c1370	rud_dec2_c1370	rudi_c21345	0.48175	0	coiled-coil domain containing 5-like		rud_dec_c7498	rud_dec_c7498	rudi_c5768	1.61616	0.993287
AS_rud_dec2_c151	rud_dec2_c151	rudi_rep_c7061	0.133346	0			rud_dec_c824	rud_dec_c824	rudi_c2786	2.86316	0.993287
rud_dec2_c1888	rud_dec2_c1888	rudi_rep_c7002	0.168334	0	triosephosphate isomerase		rud_dec_rep_c45306	rud_dec_rep_c45306	rudi_rep_c10801	15.1604	0.993287
AS_rud_dec2_c2313	rud_dec2_c2313	rudi_c5225	0.659688	0			rud_dec2_c1050	rud_dec2_c1050	rudi_rep_c10814	7.83396	0.993287
AS_rud_dec2_c2322	rud_dec2_c2322	rudi_c5569	0.400618	0	predicted protein [Nematostella vectensis]		AS_rud_dec2_c1613	rud_dec2_c1613	rudi_c2056	6.0779	0.993287
AS_rud_dec2_c276	rud_dec2_c276	rudi_rep_c6614	0.576324	0			AS_rud_dec2_c2766	rud_dec2_c2766	rudi_c3658	4.70458	0.993287	PREDICTED: hypothetical protein [Saccoglossus kowalevskii]
rud_dec2_c2819	rud_dec2_c2819	rudi_c27170	0.17745	0	PREDICTED: hypothetical protein [Hydra magnipapillata]		rud_dec2_c59	rud_dec2_c59	rudi_rep_c10804	6.84471	0.993287	RecName: Full=Caltractin; AltName: Full=Centrin
rud_dec2_c2905	rud_dec2_c2905	rudi_c1133	0.169737	0			rud_dec2_rep_c2866	rud_dec2_rep_c2866	rudi_rep_c12570	2.01975	0.993287	serine protease
rud_dec2_c3130	rud_dec2_c3130	rudi_rep_c7785	0.408987	0			rud_dec2_rep_c3171	rud_dec2_rep_c3171	rudi_rep_c10801	11.8858	0.993287
rud_dec2_c33	rud_dec2_c33	rudi_c1379	0.639482	0	x-box binding protein 1		rud_dec_c14063	rud_dec_c14063	rudi_c10440	1.61332	1.21583
rud_dec2_c552	rud_dec2_c552	rudi_rep_c6773	0.432182	0	histidine triad nucleotide binding protein 1		rud_dec_c17058	rud_dec_c17058		2.00214	1.21583
AS_rud_dec2_rep_c3407	rud_dec2_rep_c3407	rudi_rep_c6774	0.23504	0	ccaat enhancer binding protein		AS_rud_dec_c19682	rud_dec_c19682	rudi_c3830	2.24308	1.21583	AGAP004070-PA [Anopheles gambiae str. PEST]
rud_dec2_rep_c3489	rud_dec2_rep_c3489	rudi_rep_c13423	0.307186	0			rud_dec_c3728	rud_dec_c3728	rudi_rep_c10979	5.63532	1.21583	RecName: Full=Kynurenine/alpha-aminoadipate aminotransferase, mitochondrial; AltName: Full=KAT/AadAT; AltName: Full=Kynurenine aminotransferase II; AltName: Full=Kynurenine--oxoglutarate aminotransferase II; AltName: Full=Kynurenine--oxoglutarate transaminase II; AltName: Full=2-aminoadipate transaminase; AltName: Full=2-aminoadipate aminotransferase; AltName: Full=Alpha-aminoadipate aminotransfe…
AS_rud_dec2_rep_c3865	rud_dec2_rep_c3865	rudi_c5465	0.385225	0			rud_dec_c4525	rud_dec_c4525	rudi_c11779	38.9104	1.21583
rud_dec_c10928	rud_dec_c10928	rudi_rep_c9222	0.660325	0.827739			rud_dec_rep_c28521	rud_dec_rep_c28521	rudi_rep_c29670	5.37603	1.21583	RecName: Full=Tubulin-specific chaperone A; AltName: Full=Tubulin-folding cofactor A; Short=CFA; AltName: Full=TCP1-chaperonin cofactor A
rud_dec_c1112	rud_dec_c1112	rudi_rep_c7497	0.306663	0.827739			rud_dec2_c2123	rud_dec2_c2123	rudi_rep_c10610	4.94939	1.21583
rud_dec_c1242	rud_dec_c1242	rudi_c4303	0.351819	0.827739	PREDICTED: hypothetical protein [Strongylocentrotus purpuratus]		rud_dec2_c3078	rud_dec2_c3078	rudi_c897	6.03234	1.21583
AS_rud_dec_c12663	rud_dec_c12663		0.556116	0.827739			rud_dec_c11775	rud_dec_c11775	rudi_c2783	10.5458	1.32438
rud_dec_c12713	rud_dec_c12713	rudi_c5777	0.21024	0.827739			rud_dec_c13175	rud_dec_c13175		1.8246	1.32438
rud_dec_c13061	rud_dec_c13061	rudi_c15537	0.494122	0.827739			rud_dec_c14810	rud_dec_c14810	rudi_c29762	2.65706	1.32438
rud_dec_c1314	rud_dec_c1314	rudi_rep_c7029	0.529005	0.827739	glutathione-s-transferase [Haliotis discus discus]		rud_dec_c15910	rud_dec_c15910	rudi_c4227	1.69697	1.32438	vacuolar protein sorting 4b (yeast
rud_dec_c13217	rud_dec_c13217	rudi_rep_c20891	0.395693	0.827739	omega class glutathione-s-transferase 1		AS_rud_dec_c15968	rud_dec_c15968	rudi_c19960	2.33558	1.32438	AGAP001644-PA [Anopheles gambiae str. PEST]
AS_rud_dec_c13476	rud_dec_c13476		0.354797	0.827739	aminocarboxymuconate semialdehyde decarboxylase-like		AS_rud_dec_c16732	rud_dec_c16732	rudi_c13618	1.57574	1.32438
rud_dec_c13542	rud_dec_c13542	rudi_c3839	0.496946	0.827739			rud_dec_c1886	rud_dec_c1886	rudi_rep_c6917	3.19164	1.32438
rud_dec_c13561	rud_dec_c13561	rudi_rep_c11351	0.536787	0.827739			AS_rud_dec_c22285	rud_dec_c22285	rudi_c13759	3.58121	1.32438
rud_dec_c17140	rud_dec_c17140	rudi_c17534	0.546816	0.827739	nanor b-like		rud_dec_c2349	rud_dec_c2349	rudi_rep_c7804	13.2322	1.32438
AS_rud_dec_c1801	rud_dec_c1801	rudi_rep_c12918	0.40103	0.827739			rud_dec_c29434	rud_dec_c29434	rudi_c31042	3.72441	1.32438
rud_dec_c1971	rud_dec_c1971	rudi_rep_c10291	0.403002	0.827739	hypothetical protein UM02761.1 [Ustilago maydis 521]		rud_dec_c3637	rud_dec_c3637		6.58548	1.32438
rud_dec_c20148	rud_dec_c20148	rudi_c23775	0.442318	0.827739			rud_dec_c769	rud_dec_c769	rudi_rep_c6923	2.81743	1.32438
rud_dec_c20728	rud_dec_c20728	rudi_c23039	0.47946	0.827739			rud_dec_rep_c45295	rud_dec_rep_c45295	rudi_rep_c36581	2.67079	1.32438
rud_dec_c20908	rud_dec_c20908	rudi_c15978	0.172801	0.827739			rud_dec2_c1453	rud_dec2_c1453	rudi_c5373	1.66073	1.32438
AS_rud_dec_c23549	rud_dec_c23549	rudi_c19124	0.125805	0.827739	hypothetical protein BRAFLDRAFT_199923 [Branchiostoma floridae]		rud_dec2_c1996	rud_dec2_c1996	rudi_c22004	2.7793	1.32438	cd043_xenla ame: full=upf0534 protein c4orf43 homolog
rud_dec_c23746	rud_dec_c23746	rudi_c22224	0.551626	0.827739	leucine rich repeat containing 45-like		AS_rud_dec2_c495	rud_dec2_c495	rudi_rep_c6992	2.82339	1.32438
rud_dec_c23931	rud_dec_c23931	rudi_c16325	0.525952	0.827739			rud_dec_c11529	rud_dec_c11529	rudi_c8901	1.66419	1.3501
rud_dec_c2483	rud_dec_c2483	rudi_rep_c7764	0.469667	0.827739	taxilin alpha		rud_dec_c12506	rud_dec_c12506	rudi_c3993	1.96925	1.3501
rud_dec_c25331	rud_dec_c25331	rudi_rep_c10471	0.358917	0.827739			rud_dec_c20813	rud_dec_c20813	rudi_c18535	2.11393	1.3501
rud_dec_c25408	rud_dec_c25408	rudi_c3029	0.63576	0.827739			rud_dec_c26984	rud_dec_c26984	rudi_c22798	4.47898	1.3501
AS_rud_dec_c26500	rud_dec_c26500	rudi_c22228	0.367365	0.827739	kiaa1404 protein		AS_rud_dec_c29297	rud_dec_c29297	rudi_c17093	2.02983	1.3501
AS_rud_dec_c27936	rud_dec_c27936	rudi_c20562	0.181806	0.827739			AS_rud_dec_c30719	rud_dec_c30719	rudi_c2425	2.29362	1.3501
rud_dec_c29705	rud_dec_c29705	rudi_c26440	0.508285	0.827739			rud_dec_c35	rud_dec_c35	rudi_rep_c6903	1.73746	1.3501
rud_dec_c31808	rud_dec_c31808	rudi_c20905	0.598843	0.827739			rud_dec_c6445	rud_dec_c6445	rudi_c5511	3.23107	1.3501	RecName: Full=Lysosomal aspartic protease; Flags: Precursor
AS_rud_dec_c31981	rud_dec_c31981	rudi_c34634	0.442378	0.827739			rud_dec2_c1187	rud_dec2_c1187	rudi_rep_c6940	1.6623	1.3501	RecName: Full=GTP-binding protein rho1; Flags: Precursor
rud_dec_c38136	rud_dec_c38136	rudi_c29202	0.397383	0.827739	hypothetical protein BRAFLDRAFT_67122 [Branchiostoma floridae]		rud_dec2_c1718	rud_dec2_c1718	rudi_rep_c7133	5.13327	1.3501
rud_dec_c41473	rud_dec_c41473	rudi_c33478	0.459802	0.827739			rud_dec2_rep_c3459	rud_dec2_rep_c3459	rudi_rep_c12570	2.75639	1.3501	serine protease cfsp3
rud_dec_c5002	rud_dec_c5002	rudi_c1407	0.278357	0.827739	doublesex and mab-3 related transcription factor-like protein		rud_dec_c12599	rud_dec_c12599	rudi_c5316	1.90336	1.62643
rud_dec_c5229	rud_dec_c5229	rudi_rep_c24006	0.269459	0.827739			AS_rud_dec_c17317	rud_dec_c17317	rudi_c5534	1.73942	1.62643
rud_dec_c5421	rud_dec_c5421	rudi_c4069	0.501059	0.827739			rud_dec_c22439	rud_dec_c22439	rudi_c23029	2.16615	1.62643
AS_rud_dec_c6240	rud_dec_c6240	rudi_rep_c13005	0.342351	0.827739			rud_dec_c23516	rud_dec_c23516	rudi_c19134	2.07206	1.62643
rud_dec_c655	rud_dec_c655	rudi_c2390	0.441713	0.827739	twitchin [Mytilus galloprovincialis]		rud_dec_c30655	rud_dec_c30655	rudi_c35046	48.8363	1.62643
rud_dec_c666	rud_dec_c666	rudi_rep_c13423	0.294607	0.827739			rud_dec_c36394	rud_dec_c36394	rudi_c6376	3.96048	1.62643
rud_dec_c6702	rud_dec_c6702	rudi_rep_c14235	0.387728	0.827739	taxilin alpha		rud_dec_c5836	rud_dec_c5836	rudi_rep_c10828	1.65314	1.62643	RecName: Full=60 kDa SS-A/Ro ribonucleoprotein; Short=60 kDa ribonucleoprotein Ro; Short=RoRNP; Short=60 kDa Ro protein; AltName: Full=TROVE domain family member 2
rud_dec_c8143	rud_dec_c8143	rudi_rep_c15656	0.407483	0.827739			AS_rud_dec2_c1101	rud_dec2_c1101	rudi_rep_c11054	1.95868	1.62643
rud_dec_c873	rud_dec_c873	rudi_rep_c6790	0.0626	0.827739	AT15141p [Drosophila melanogaster]		rud_dec2_c2023	rud_dec2_c2023	rudi_rep_c8151	1.72535	1.62643
rud_dec_c986	rud_dec_c986	rudi_c5677	0.658532	0.827739	PREDICTED: similar to predicted protein [Ciona intestinalis]		rud_dec2_c959	rud_dec2_c959	rudi_c751	2.20077	1.62643	sialic acid-binding lectin
rud_dec_rep_c21090	rud_dec_rep_c21090	rudi_rep_c11860	0.282171	0.827739	hypothetical protein CLOLEP_03327 [Clostridium leptum DSM 753]		rud_dec_c11002	rud_dec_c11002		2.9471	2.16436
AS_rud_dec_rep_c44107	rud_dec_rep_c44107	rudi_rep_c12178	0.484901	0.827739	aldose reductase, putative [Pediculus humanus corporis]		AS_rud_dec_c11305	rud_dec_c11305		4.68031	2.16436
AS_rud_dec_rep_c45211	rud_dec_rep_c45211	rudi_rep_c6513	0.553604	0.827739			rud_dec_c15572	rud_dec_c15572	rudi_c14156	2.45444	2.16436
rud_dec2_c1260	rud_dec2_c1260	rudi_rep_c9213	0.292763	0.827739			rud_dec_c30346	rud_dec_c30346	rudi_c26213	2.65283	2.16436
AS_rud_dec2_c1296	rud_dec2_c1296	rudi_rep_c12279	0.631915	0.827739			rud_dec_c38294	rud_dec_c38294		6.16567	2.16436	ACYPI004535 [Acyrthosiphon pisum]
AS_rud_dec2_c1390	rud_dec2_c1390	rudi_rep_c8262	0.444027	0.827739			rud_dec_c4411	rud_dec_c4411	rudi_rep_c11112	2.88469	2.16436	RecName: Full=Thyroglobulin; Short=Tg; Flags: Precursor
rud_dec2_c1811	rud_dec2_c1811	rudi_rep_c7136	0.416618	0.827739	isoform cra_b		AS_rud_dec_c4615	rud_dec_c4615	rudi_rep_c8178	2.08566	2.16436
rud_dec2_c1894	rud_dec2_c1894		0.0334165	0.827739			rud_dec_c4821	rud_dec_c4821	rudi_rep_c12856	2.61394	2.16436
rud_dec2_c464	rud_dec2_c464	rudi_rep_c6935	0.210044	0.827739	heat shock protein 40a		AS_rud_dec_c5551	rud_dec_c5551	rudi_c496	2.30017	2.16436
rud_dec2_c550	rud_dec2_c550	rudi_rep_c7330	0.0787902	0.827739			rud_dec_c700	rud_dec_c700	rudi_c5240	1.84864	2.16436	RecName: Full=Chymotrypsinogen B; Contains: RecName: Full=Chymotrypsin B chain A; Contains: RecName: Full=Chymotrypsin B chain B; Contains: RecName: Full=Chymotrypsin B chain C; Flags: Precursor
rud_dec2_c782	rud_dec2_c782	rudi_rep_c12752	0.45264	0.827739	RecName: Full=Conodipine-M alpha chain		rud_dec_c8300	rud_dec_c8300	rudi_c4376	15.1909	2.16436	RecName: Full=40S ribosomal protein S21
AS_rud_dec2_c851	rud_dec2_c851	rudi_rep_c6614	0.548877	0.827739			rud_dec_rep_c19012	rud_dec_rep_c19012	rudi_rep_c13124	3.84288	2.16436
AS_rud_dec2_c861	rud_dec2_c861	rudi_c3055	0.233946	0.827739			AS_rud_dec2_c2094	rud_dec2_c2094	rudi_rep_c7114	9.23351	2.16436
AS_rud_dec2_rep_c3372	rud_dec2_rep_c3372	rudi_rep_c7426	0.417797	0.827739			rud_dec2_c2958	rud_dec2_c2958	rudi_c16989	1.50978	2.16436	RecName: Full=Exosome complex exonuclease RRP46; AltName: Full=Ribosomal RNA-processing protein 46; AltName: Full=Exosome component 5
rud_dec_c11076	rud_dec_c11076	rudi_c12991	0.0131811	1.02438			rud_dec2_c401	rud_dec2_c401	rudi_rep_c6650	2.26212	2.16436	RecName: Full=60S ribosomal protein L34
rud_dec_c11768	rud_dec_c11768	rudi_c334	0.258911	1.02438	PREDICTED: hypothetical protein [Danio rerio]		rud_dec2_c988	rud_dec2_c988		2.37688	2.16436
rud_dec_c12515	rud_dec_c12515	rudi_c3965	0.318752	1.02438			rud_dec2_c995	rud_dec2_c995	rudi_c491	1.50236	2.16436
rud_dec_c12597	rud_dec_c12597	rudi_c6410	0.360916	1.02438			rud_dec_c11370	rud_dec_c11370	rudi_c6052	3.38888	2.31767	sialic acid binding lectin
rud_dec_c13030	rud_dec_c13030	rudi_c1797	0.0571538	1.02438			AS_rud_dec_c1186	rud_dec_c1186	rudi_c4041	2.00128	2.31767
rud_dec_c15563	rud_dec_c15563	rudi_c6296	0.552967	1.02438	nuclear pore complex protein nup205-like protein		rud_dec_c1453	rud_dec_c1453	rudi_rep_c7186	1.71572	2.31767	AGAP003008-PA [Anopheles gambiae str. PEST]
rud_dec_c1656	rud_dec_c1656	rudi_c868	0.51439	1.02438			rud_dec_c16471	rud_dec_c16471		4.09682	2.31767
rud_dec_c16914	rud_dec_c16914		0.510301	1.02438			rud_dec_c17999	rud_dec_c17999		1.68798	2.31767
rud_dec_c18395	rud_dec_c18395	rudi_c3315	0.30323	1.02438			rud_dec_c19862	rud_dec_c19862		11.0457	2.31767	neuropeptide y receptor y5
AS_rud_dec_c19882	rud_dec_c19882	rudi_c20508	0.557824	1.02438	hypothetical protein BRAFLDRAFT_94947 [Branchiostoma floridae]		rud_dec_c25209	rud_dec_c25209	rudi_c23692	1.93765	2.31767	predicted protein [Nematostella vectensis]
AS_rud_dec_c20302	rud_dec_c20302	rudi_c36956	0.467439	1.02438	hypothetical protein BRAFLDRAFT_260836 [Branchiostoma floridae]		rud_dec_c5486	rud_dec_c5486	rudi_rep_c9454	1.62125	2.31767
rud_dec_c2037	rud_dec_c2037	rudi_rep_c6743	0.172338	1.02438			rud_dec_c5521	rud_dec_c5521	rudi_rep_c36151	2.0157	2.31767
rud_dec_c20712	rud_dec_c20712	rudi_c17351	0.506005	1.02438	aldose 1-epimerase		rud_dec_c6181	rud_dec_c6181	rudi_rep_c11086	4.40896	2.31767
AS_rud_dec_c22358	rud_dec_c22358	rudi_c16220	0.101654	1.02438			rud_dec_c8991	rud_dec_c8991	rudi_c30042	22.8084	2.31767
rud_dec_c23336	rud_dec_c23336	rudi_c34733	0.475638	1.02438			rud_dec2_c1005	rud_dec2_c1005	rudi_rep_c7267	2.25001	2.31767	RecName: Full=Follistatin-related protein 4; AltName: Full=Follistatin-like 4; Flags: Precursor
rud_dec_c2600	rud_dec_c2600	rudi_c505	0.470273	1.02438	hypothetical protein BRAFLDRAFT_68444 [Branchiostoma floridae]		rud_dec2_c1362	rud_dec2_c1362	rudi_rep_c9689	1.52772	2.31767
rud_dec_c2753	rud_dec_c2753	rudi_rep_c11317	0.138275	1.02438	glucose dehydrogenase		rud_dec2_c1815	rud_dec2_c1815	rudi_rep_c6885	2.3842	2.31767
rud_dec_c29459	rud_dec_c29459	rudi_rep_c33715	0.472487	1.02438	PREDICTED: CG3301-like [Saccoglossus kowalevskii]		rud_dec2_rep_c3341	rud_dec2_rep_c3341	rudi_rep_c6516	3.3459	2.31767
AS_rud_dec_c32537	rud_dec_c32537	rudi_c34312	0.509438	1.02438			rud_dec_c11350	rud_dec_c11350		1.92595	2.80525
rud_dec_c34011	rud_dec_c34011	rudi_c19393	0.386906	1.02438			rud_dec_c11804	rud_dec_c11804	rudi_c6115	3.13558	2.80525
rud_dec_c35654	rud_dec_c35654	rudi_c30950	0.32659	1.02438			rud_dec_c12501	rud_dec_c12501	rudi_c3696	2.65318	2.80525
rud_dec_c36202	rud_dec_c36202	rudi_c28690	0.384748	1.02438			rud_dec_c14400	rud_dec_c14400	rudi_c21819	8.31932	2.80525
rud_dec_c3738	rud_dec_c3738	rudi_rep_c11583	0.579633	1.02438			rud_dec_c16194	rud_dec_c16194	rudi_c989	1.72482	2.80525	RecName: Full=Zinc finger protein 415
AS_rud_dec_c37562	rud_dec_c37562	rudi_rep_c14132	0.602374	1.02438			rud_dec_c22094	rud_dec_c22094	rudi_c15600	5.52532	2.80525
rud_dec_c40879	rud_dec_c40879	rudi_c31077	0.18412	1.02438	PREDICTED: hypothetical protein [Gallus gallus]		rud_dec_c22292	rud_dec_c22292	rudi_c20220	1.50099	2.80525
AS_rud_dec_c5990	rud_dec_c5990	rudi_rep_c11711	0.281785	1.02438			AS_rud_dec_c22383	rud_dec_c22383		1.66802	2.80525	glutaredoxin, putative [Perkinsus marinus]
rud_dec_c6984	rud_dec_c6984	rudi_c4695	0.507331	1.02438			rud_dec_c22426	rud_dec_c22426	rudi_c16368	4.82999	2.80525
rud_dec_c850	rud_dec_c850	rudi_c1168	0.497563	1.02438			rud_dec_c2495	rud_dec_c2495	rudi_c3203	4.22392	2.80525
rud_dec_rep_c24518	rud_dec_rep_c24518	rudi_c23069	0.459459	1.02438			rud_dec_c24981	rud_dec_c24981	rudi_c2107	5.75296	2.80525
AS_rud_dec_rep_c28529	rud_dec_rep_c28529	rudi_rep_c36743	0.598241	1.02438			AS_rud_dec_c25015	rud_dec_c25015	rudi_c27289	1.6817	2.80525
AS_rud_dec_rep_c44147	rud_dec_rep_c44147	rudi_rep_c13423	0.449579	1.02438			rud_dec_c40042	rud_dec_c40042	rudi_c27501	2.61008	2.80525	RecName: Full=Alpha-1,3-mannosyl-glycoprotein 4-beta-N-acetylglucosaminyltransferase C; AltName: Full=UDP-N-acetylglucosamine: alpha-1,3-D-mannoside beta-1,4-N-acetylglucosaminyltransferase IVc; AltName: Full=N-glycosyl-oligosaccharide-glycoprotein N-acetylglucosaminyltransferase IVc; Short=N-acetylglucosaminyltransferase IVc; Short=GnT-IVc
rud_dec_rep_c44891	rud_dec_rep_c44891	rudi_rep_c12572	0.273322	1.02438			rud_dec_c449	rud_dec_c449	rudi_c32	17.8974	2.80525	RecName: Full=Interferon-induced guanylate-binding protein 2; AltName: Full=Guanine nucleotide-binding protein 2; AltName: Full=GTP-binding protein 2; Short=GBP-2; Short=HuGBP-2
rud_dec_s43706	rud_dec_s43706	rudi_rep_c7927	0.404902	1.02438	hypothetical protein CPC735_034060 [Coccidioides posadasii C735 delta SOWgp]		AS_rud_dec_c4701	rud_dec_c4701	rudi_rep_c10652	3.90195	2.80525
AS_rud_dec2_c29	rud_dec2_c29	rudi_rep_c6548	0.606944	1.02438	solute carrier family member 38		rud_dec_c6062	rud_dec_c6062	rudi_c3865	1.79973	2.80525
rud_dec2_c3007	rud_dec2_c3007	rudi_c4486	0.198813	1.02438			rud_dec_c617	rud_dec_c617	rudi_c608	3.82873	2.80525	tr|Q8WF33|Q8WF33_VENPH
rud_dec2_rep_c2647	rud_dec2_rep_c2647	rudi_rep_c13423	0.395558	1.02438			rud_dec_c662	rud_dec_c662	rudi_rep_c7904	2.12192	2.80525	PREDICTED: hypothetical protein [Hydra magnipapillata]
rud_dec2_rep_c3786	rud_dec2_rep_c3786	rudi_rep_c7909	0.467137	1.02438			rud_dec_c6697	rud_dec_c6697	rudi_rep_c17869	1.77737	2.80525
rud_dec_c11530	rud_dec_c11530	rudi_c5609	0.535284	1.13518			rud_dec_rep_c15802	rud_dec_rep_c15802	rudi_rep_c12649	2.46875	2.80525
rud_dec_c11853	rud_dec_c11853	rudi_c5331	0.500085	1.13518			AS_rud_dec2_c1147	rud_dec2_c1147	rudi_c6187	1.7726	2.80525
AS_rud_dec_c11991	rud_dec_c11991	rudi_c4742	0.523706	1.13518			rud_dec2_c2005	rud_dec2_c2005	rudi_rep_c6868	97.8008	2.80525
rud_dec_c12722	rud_dec_c12722	rudi_rep_c12018	0.398574	1.13518			rud_dec2_c381	rud_dec2_c381	rudi_c1757	2.57786	2.80525	sjchgc08351 protein
rud_dec_c14362	rud_dec_c14362	rudi_rep_c9827	0.301176	1.13518			rud_dec2_c818	rud_dec2_c818	rudi_rep_c10905	2.91733	2.80525
AS_rud_dec_c15728	rud_dec_c15728	rudi_c16974	0.558222	1.13518			AS_rud_dec2_rep_c3209	rud_dec2_rep_c3209	rudi_rep_c7269	3.068	2.80525
rud_dec_c16376	rud_dec_c16376	rudi_rep_c12061	0.289661	1.13518			AS_rud_dec2_rep_c3293	rud_dec2_rep_c3293		2.45811	2.80525	serine protease cfsp3
rud_dec_c17828	rud_dec_c17828	rudi_c21108	0.543498	1.13518			AS_rud_dec2_rep_c3691	rud_dec2_rep_c3691	rudi_rep_c6525	1.58214	2.80525	transcobalamin i-like
rud_dec_c21078	rud_dec_c21078	rudi_rep_c18588	0.462429	1.13518			rud_dec_c10474	rud_dec_c10474	rudi_c116	2.22554	3.42452	ts translation elongation isoform cra_b
rud_dec_c21301	rud_dec_c21301		0.61032	1.13518	PREDICTED: hypothetical protein [Strongylocentrotus purpuratus]		rud_dec_c10852	rud_dec_c10852		1.53743	3.42452	riken cdna 2810410a08
rud_dec_c22136	rud_dec_c22136	rudi_c16456	0.553038	1.13518			rud_dec_c1521	rud_dec_c1521	rudi_rep_c11305	101.943	3.42452
AS_rud_dec_c22536	rud_dec_c22536	rudi_c19261	0.510403	1.13518	hypothetical protein BRAFLDRAFT_205899 [Branchiostoma floridae]		AS_rud_dec_c15726	rud_dec_c15726	rudi_c15748	28.8123	3.42452
AS_rud_dec_c22857	rud_dec_c22857	rudi_c31187	0.341297	1.13518	svep1_rat ame: full= von willebrand factor type egf and pentraxin domain-containing protein 1 flags: precursor		AS_rud_dec_c21358	rud_dec_c21358	rudi_c35588	5.70759	3.42452
rud_dec_c24075	rud_dec_c24075	rudi_c23968	0.433908	1.13518			rud_dec_c22053	rud_dec_c22053	rudi_c16319	4.19977	3.42452	brucei -specific protein
rud_dec_c25781	rud_dec_c25781		0.478615	1.13518			rud_dec_c22839	rud_dec_c22839	rudi_c30646	3.12732	3.42452
rud_dec_c27240	rud_dec_c27240	rudi_c32287	0.476658	1.13518			rud_dec_c2656	rud_dec_c2656	rudi_c14208	2.83264	3.42452	dna polymerase delta processivity
rud_dec_c2765	rud_dec_c2765		0.62056	1.13518			rud_dec_c3099	rud_dec_c3099	rudi_c5504	1.72669	3.42452
AS_rud_dec_c28075	rud_dec_c28075	rudi_c17145	0.512678	1.13518	hydroxysteroid (17-beta) dehydrogenase 14		rud_dec_c338	rud_dec_c338	rudi_rep_c12192	25.1981	3.42452
AS_rud_dec_c28076	rud_dec_c28076	rudi_rep_c26088	0.265727	1.13518	immunoglobulin member isoform cra_a		rud_dec_c40817	rud_dec_c40817	rudi_c26122	2.32922	3.42452
rud_dec_c29388	rud_dec_c29388	rudi_c30955	0.649179	1.13518	hypothetical protein BRAFLDRAFT_275521 [Branchiostoma floridae]		rud_dec_c4179	rud_dec_c4179	rudi_rep_c13002	3.49989	3.42452
AS_rud_dec_c30022	rud_dec_c30022	rudi_rep_c27216	0.0576905	1.13518			rud_dec_c4814	rud_dec_c4814	rudi_c2921	2.90043	3.42452	RecName: Full=Phenylalanyl-tRNA synthetase beta chain; AltName: Full=Phenylalanine--tRNA ligase beta chain; Short=PheRS
rud_dec_c30623	rud_dec_c30623	rudi_c18578	0.0698656	1.13518	predicted protein [Nematostella vectensis]		rud_dec_c6291	rud_dec_c6291	rudi_c15476	2.30046	3.42452	RecName: Full=Mucin-5AC; AltName: Full=Mucin-5 subtype AC, tracheobronchial; AltName: Full=Tracheobronchial mucin; Short=TBM; AltName: Full=Major airway glycoprotein; AltName: Full=Gastric mucin; AltName: Full=Lewis B blood group antigen; Short=LeB; Flags: Precursor
rud_dec_c3131	rud_dec_c3131	rudi_c1604	0.547276	1.13518			rud_dec_c7657	rud_dec_c7657	rudi_rep_c8383	2.47214	3.42452	loc734002 protein
rud_dec_c3308	rud_dec_c3308	rudi_rep_c13521	0.202525	1.13518			AS_rud_dec_rep_c44837	rud_dec_rep_c44837	rudi_rep_c7488	6.64608	3.42452
rud_dec_c3337	rud_dec_c3337	rudi_c20345	0.388778	1.13518			AS_rud_dec2_c1161	rud_dec2_c1161	rudi_rep_c7337	1.71274	3.42452	RecName: Full=Retinal dehydrogenase 1; Short=RALDH 1; Short=RalDH1; AltName: Full=Aldehyde dehydrogenase family 1 member A1; AltName: Full=Aldehyde dehydrogenase, cytosolic; AltName: Full=ALHDII; AltName: Full=ALDH-E1
rud_dec_c34233	rud_dec_c34233	rudi_c24095	0.14272	1.13518			rud_dec2_c1272	rud_dec2_c1272	rudi_c523	1.89451	3.42452	RecName: Full=Neutral ceramidase B; Short=N-CDase B; Short=NCDase B; AltName: Full=Acylsphingosine deacylase 2B; AltName: Full=N-acylsphingosine amidohydrolase 2B; Flags: Precursor
rud_dec_c34396	rud_dec_c34396	rudi_c35299	0.517544	1.13518			rud_dec2_c2492	rud_dec2_c2492	rudi_c13966	5.90805	3.42452
AS_rud_dec_c35092	rud_dec_c35092	rudi_c29098	0.629696	1.13518	ankyrin repeat domain 54-like		rud_dec_c13818	rud_dec_c13818	rudi_c14575	1.75063	4.0852	unknown [Crassostrea gigas]
AS_rud_dec_c42468	rud_dec_c42468		0.612353	1.13518	hypothetical protein BRAFLDRAFT_274939 [Branchiostoma floridae]		rud_dec_c17544	rud_dec_c17544	rudi_rep_c13866	1.56376	4.0852
rud_dec_c4249	rud_dec_c4249	rudi_rep_c13506	0.552793	1.13518			AS_rud_dec_c18548	rud_dec_c18548	rudi_c20029	1.99015	4.0852
rud_dec_c6351	rud_dec_c6351	rudi_rep_c14540	0.513864	1.13518			rud_dec_c20429	rud_dec_c20429	rudi_c24192	2.90979	4.0852
rud_dec_c6779	rud_dec_c6779	rudi_c14666	0.290255	1.13518			AS_rud_dec_c21000	rud_dec_c21000	rudi_c19429	2.7592	4.0852
rud_dec_c7606	rud_dec_c7606	rudi_c14284	0.548598	1.13518			rud_dec_c24093	rud_dec_c24093	rudi_c33121	3.85453	4.0852
rud_dec_c9301	rud_dec_c9301	rudi_c36874	0.394138	1.13518			rud_dec_c26714	rud_dec_c26714	rudi_c19007	1.62864	4.0852
rud_dec_c9339	rud_dec_c9339	rudi_c1667	0.442325	1.13518	predicted protein [Nematostella vectensis]		rud_dec_c33511	rud_dec_c33511		2.9396	4.0852
rud_dec_c9570	rud_dec_c9570	rudi_rep_c12180	0.299949	1.13518			rud_dec_c4861	rud_dec_c4861	rudi_rep_c8109	5.57225	4.0852
rud_dec_rep_c26374	rud_dec_rep_c26374		0.376593	1.13518	notch homolog 5		rud_dec_c5892	rud_dec_c5892	rudi_c5255	1.53282	4.0852
rud_dec_rep_c46334	rud_dec_rep_c46334	rudi_rep_c10801	0.593185	1.13518			rud_dec_c8854	rud_dec_c8854	rudi_rep_c7602	1.5868	4.0852
AS_rud_dec2_c1145	rud_dec2_c1145	rudi_rep_c12833	0.266224	1.13518			rud_dec_rep_c45322	rud_dec_rep_c45322	rudi_rep_c10801	2.66943	4.0852
rud_dec2_c2062	rud_dec2_c2062	rudi_rep_c11895	0.584339	1.13518			AS_rud_dec2_c1129	rud_dec2_c1129	rudi_rep_c6940	1.80077	4.0852	RecName: Full=GTP-binding protein rho1; Flags: Precursor
rud_dec2_c2481	rud_dec2_c2481	rudi_rep_c10903	0.441024	1.13518	RecName: Full=Conodipine-M alpha chain		rud_dec2_c1613	rud_dec2_c1613	rudi_c2056	3.04578	4.0852
AS_rud_dec2_c2573	rud_dec2_c2573	rudi_rep_c7540	0.34123	1.13518	hypothetical protein BRAFLDRAFT_66399 [Branchiostoma floridae]		rud_dec2_c274	rud_dec2_c274	rudi_rep_c6891	2.25022	4.0852	matrilin-like 40 kda protein
AS_rud_dec2_c36	rud_dec2_c36	rudi_rep_c7127	0.474076	1.13518			rud_dec2_c757	rud_dec2_c757	rudi_rep_c12553	2.53727	4.0852
AS_rud_dec2_c4	rud_dec2_c4	rudi_rep_c7127	0.507	1.13518			AS_rud_dec2_rep_c3341	rud_dec2_rep_c3341	rudi_rep_c6516	2.4979	4.0852
AS_rud_dec2_c603	rud_dec2_c603	rudi_rep_c6642	0.116785	1.13518	purine-rich binding protein-alpha		rud_dec_c14227	rud_dec_c14227	rudi_c8768	1.71439	4.78676
AS_rud_dec2_c608	rud_dec2_c608	rudi_rep_c7376	0.509746	1.13518	viral a-type inclusion protein repeat		rud_dec_c14248	rud_dec_c14248	rudi_c3580	2.19181	4.78676	hypothetical protein [Cryptococcus neoformans var. neoformans JEC21]
rud_dec2_c707	rud_dec2_c707	rudi_c2390	0.450591	1.13518	twitchin [Mytilus galloprovincialis]		rud_dec_c14964	rud_dec_c14964	rudi_rep_c8835	3.30312	4.78676	AF357912_1ribonucleoprotein [Labeo rohita]
rud_dec2_c990	rud_dec2_c990	rudi_c1810	0.523225	1.13518	mannosidase, alpha, class 2B, member 1		rud_dec_c16672	rud_dec_c16672	rudi_c339	5.04365	4.78676
AS_rud_dec2_rep_c2615	rud_dec2_rep_c2615	rudi_rep_c6511	0.449914	1.13518			rud_dec_c17110	rud_dec_c17110	rudi_c16404	7.59608	4.78676
rud_dec2_rep_c2616	rud_dec2_rep_c2616	rudi_rep_c6564	0.32906	1.13518			rud_dec_c17207	rud_dec_c17207	rudi_c4977	1.6425	4.78676
AS_rud_dec2_rep_c3171	rud_dec2_rep_c3171	rudi_rep_c10801	0.643282	1.13518			rud_dec_c18867	rud_dec_c18867	rudi_c17690	1.64052	4.78676
rud_dec_c11034	rud_dec_c11034	rudi_c5327	0.290753	1.21583			AS_rud_dec_c21338	rud_dec_c21338	rudi_c35403	3.85234	4.78676
rud_dec_c13781	rud_dec_c13781	rudi_c6469	0.157059	1.21583			AS_rud_dec_c32494	rud_dec_c32494	rudi_c21783	1.79668	4.78676
rud_dec_c1571	rud_dec_c1571	rudi_rep_c7135	0.340963	1.21583			rud_dec_c3253	rud_dec_c3253	rudi_c12742	1.66825	4.78676
rud_dec_c15989	rud_dec_c15989	rudi_c1052	0.155711	1.21583			rud_dec_c5445	rud_dec_c5445	rudi_c2117	1.6661	4.78676	aldose 1-epimerase
rud_dec_c17487	rud_dec_c17487	rudi_c2799	0.600401	1.21583			rud_dec2_c1185	rud_dec2_c1185	rudi_c1127	1.55382	4.78676
rud_dec_c1808	rud_dec_c1808	rudi_rep_c10907	0.466647	1.21583	hypothetical protein BRAFLDRAFT_117369 [Branchiostoma floridae]		AS_rud_dec2_c2123	rud_dec2_c2123	rudi_rep_c10610	2.36628	4.78676
rud_dec_c18218	rud_dec_c18218		0.459476	1.21583
rud_dec_c18491	rud_dec_c18491	rudi_c16915	0.610574	1.21583
rud_dec_c19479	rud_dec_c19479	rudi_c35864	0.619745	1.21583
rud_dec_c19772	rud_dec_c19772	rudi_c14905	0.404899	1.21583
rud_dec_c22293	rud_dec_c22293	rudi_c21267	0.355458	1.21583
AS_rud_dec_c22997	rud_dec_c22997	rudi_c21853	0.476854	1.21583
rud_dec_c39176	rud_dec_c39176	rudi_c33280	0.57387	1.21583
rud_dec_c5803	rud_dec_c5803	rudi_c6199	0.116099	1.21583
AS_rud_dec_c5898	rud_dec_c5898	rudi_rep_c11212	0.6356	1.21583
AS_rud_dec_c9085	rud_dec_c9085	rudi_rep_c14182	0.4257	1.21583
rud_dec_c9164	rud_dec_c9164	rudi_c5894	0.450791	1.21583
rud_dec_c9706	rud_dec_c9706	rudi_rep_c11802	0.45977	1.21583	heat shock protein 40a
AS_rud_dec_rep_c43952	rud_dec_rep_c43952	rudi_rep_c10320	0.481414	1.21583	aldo-keto reductase
rud_dec2_c196	rud_dec2_c196	rudi_c4831	0.305187	1.21583	unnamed protein product [Tetraodon nigroviridis]
rud_dec2_c2009	rud_dec2_c2009	rudi_c1629	0.641695	1.21583
rud_dec2_c905	rud_dec2_c905	rudi_rep_c10291	0.39218	1.21583	hypothetical protein UM02761.1 [Ustilago maydis 521]
AS_rud_dec_c11334	rud_dec_c11334	rudi_c5856	0.655125	1.32438	PREDICTED: hypothetical protein isoform 1 [Strongylocentrotus purpuratus]
rud_dec_c11720	rud_dec_c11720	rudi_rep_c10402	0.462998	1.32438
AS_rud_dec_c12065	rud_dec_c12065		0.49926	1.32438	PREDICTED: putative glutathione-s-transferase-like [Saccoglossus kowalevskii]
rud_dec_c12680	rud_dec_c12680	rudi_c13705	0.315139	1.32438	hypothetical protein BRAFLDRAFT_69368 [Branchiostoma floridae]
rud_dec_c16844	rud_dec_c16844	rudi_c16951	0.524029	1.32438
rud_dec_c16848	rud_dec_c16848	rudi_c2606	0.524651	1.32438
AS_rud_dec_c17253	rud_dec_c17253	rudi_c5743	0.48673	1.32438
AS_rud_dec_c18803	rud_dec_c18803	rudi_rep_c18065	0.259385	1.32438	PREDICTED: similar to AGAP000117-PA [Tribolium castaneum]
AS_rud_dec_c2001	rud_dec_c2001	rudi_rep_c7754	0.456049	1.32438	PREDICTED: similar to hephaestin [Gallus gallus]
rud_dec_c22035	rud_dec_c22035	rudi_c18440	0.449369	1.32438	peptidoglycan-recognition protein-sc2 precursor-like protein
AS_rud_dec_c22076	rud_dec_c22076	rudi_c18258	0.375917	1.32438	RecName: Full=NAD(P)(+)--arginine ADP-ribosyltransferase 2; AltName: Full=Mono(ADP-ribosyl)transferase 2; Short=AT2; Flags: Precursor
AS_rud_dec_c25122	rud_dec_c25122	rudi_c18635	0.234627	1.32438
rud_dec_c25168	rud_dec_c25168	rudi_c2790	0.537681	1.32438
AS_rud_dec_c2806	rud_dec_c2806	rudi_c2390	0.486825	1.32438	twitchin [Mytilus galloprovincialis]
rud_dec_c29760	rud_dec_c29760	rudi_rep_c28578	0.552656	1.32438
AS_rud_dec_c3036	rud_dec_c3036	rudi_rep_c11483	0.56058	1.32438
AS_rud_dec_c33491	rud_dec_c33491	rudi_c23469	0.501838	1.32438	hypothetical protein BRAFLDRAFT_251628 [Branchiostoma floridae]
rud_dec_c35910	rud_dec_c35910	rudi_c30629	0.333319	1.32438
AS_rud_dec_c36139	rud_dec_c36139	rudi_rep_c31926	0.359536	1.32438
AS_rud_dec_c373	rud_dec_c373	rudi_rep_c10578	0.362421	1.32438	PREDICTED: tetraspanin-like [Saccoglossus kowalevskii]
rud_dec_c4063	rud_dec_c4063	rudi_c1244	0.232043	1.32438
rud_dec_c41537	rud_dec_c41537	rudi_c17183	0.12115	1.32438
AS_rud_dec_c5632	rud_dec_c5632	rudi_c1203	0.484185	1.32438
rud_dec_c7619	rud_dec_c7619	rudi_rep_c33148	0.579536	1.32438	unnamed protein product [Tetraodon nigroviridis]
AS_rud_dec_rep_c20999	rud_dec_rep_c20999	rudi_c783	0.601957	1.32438	tandem repeat galectin
rud_dec_rep_c41194	rud_dec_rep_c41194	rudi_c5186	0.611677	1.32438
AS_rud_dec_rep_c43978	rud_dec_rep_c43978	rudi_rep_c7566	0.275276	1.32438
rud_dec_rep_c45440	rud_dec_rep_c45440	rudi_rep_c6774	0.226542	1.32438	ccaat enhancer binding protein
AS_rud_dec_rep_c45771	rud_dec_rep_c45771	rudi_rep_c6564	0.33399	1.32438
AS_rud_dec2_c1678	rud_dec2_c1678	rudi_c3881	0.33242	1.32438
rud_dec2_c3045	rud_dec2_c3045	rudi_c1012	0.525781	1.32438	sulfide dehydrogenase like
AS_rud_dec2_c58	rud_dec2_c58	rudi_rep_c6773	0.465881	1.32438	cg2862- isoform a
rud_dec2_c730	rud_dec2_c730	rudi_rep_c8107	0.119027	1.32438
rud_dec2_c813	rud_dec2_c813	rudi_c15217	0.520012	1.32438	hypothetical protein BRAFLDRAFT_68934 [Branchiostoma floridae]
AS_rud_dec_c1045	rud_dec_c1045	rudi_rep_c7292	0.355882	1.3501
rud_dec_c10630	rud_dec_c10630	rudi_rep_c12998	0.533147	1.3501	kielin chordin-like protein precursor
AS_rud_dec_c10715	rud_dec_c10715	rudi_c34609	0.441599	1.3501
AS_rud_dec_c11467	rud_dec_c11467	rudi_c2546	0.227315	1.3501	sialic acid-binding lectin
rud_dec_c12445	rud_dec_c12445		0.634464	1.3501
rud_dec_c14301	rud_dec_c14301	rudi_c4505	0.527326	1.3501
rud_dec_c16311	rud_dec_c16311	rudi_rep_c15606	0.26202	1.3501
AS_rud_dec_c1668	rud_dec_c1668	rudi_c508	0.579605	1.3501
AS_rud_dec_c17303	rud_dec_c17303	rudi_c14920	0.525262	1.3501	predicted protein [Nematostella vectensis]
rud_dec_c17574	rud_dec_c17574	rudi_c16754	0.207476	1.3501
AS_rud_dec_c18741	rud_dec_c18741	rudi_c20813	0.570194	1.3501	thrombospondin 3
rud_dec_c18837	rud_dec_c18837	rudi_c19550	0.15238	1.3501
rud_dec_c19044	rud_dec_c19044	rudi_c18020	0.629312	1.3501
rud_dec_c19154	rud_dec_c19154	rudi_c31659	0.219591	1.3501
rud_dec_c19620	rud_dec_c19620	rudi_c4239	0.597995	1.3501	iq motif containing d-like isoform 1
rud_dec_c21460	rud_dec_c21460	rudi_c20709	0.572718	1.3501
AS_rud_dec_c21947	rud_dec_c21947	rudi_rep_c15817	0.493799	1.3501	PREDICTED: predicted protein-like [Saccoglossus kowalevskii]
rud_dec_c22	rud_dec_c22	rudi_c1168	0.534947	1.3501	af084451_1calmodulin mutant syncam32
rud_dec_c22753	rud_dec_c22753	rudi_c14845	0.254182	1.3501
rud_dec_c2278	rud_dec_c2278	rudi_c4091	0.385247	1.3501
rud_dec_c2400	rud_dec_c2400	rudi_rep_c8344	0.460074	1.3501	glutathione s-transferase c
rud_dec_c26003	rud_dec_c26003	rudi_c17111	0.564457	1.3501
rud_dec_c28244	rud_dec_c28244		0.490055	1.3501	solute carrier family 43 member 3 (protein foap-13)
rud_dec_c28460	rud_dec_c28460	rudi_rep_c36638	0.392114	1.3501
AS_rud_dec_c30104	rud_dec_c30104	rudi_c33762	0.326582	1.3501	cg31751 cg31751-pa
rud_dec_c32997	rud_dec_c32997	rudi_c25437	0.233982	1.3501	fibronectin type III domain containing 7
AS_rud_dec_c33053	rud_dec_c33053		0.659373	1.3501
rud_dec_c3419	rud_dec_c3419	rudi_rep_c8044	0.496907	1.3501
rud_dec_c43039	rud_dec_c43039		0.40657	1.3501
rud_dec_c7681	rud_dec_c7681	rudi_c8730	0.18324	1.3501	predicted protein [Nematostella vectensis]
rud_dec_c8239	rud_dec_c8239	rudi_c6372	0.567807	1.3501	C-type lectin domain family 12, member A
rud_dec_c8616	rud_dec_c8616	rudi_rep_c27981	0.340443	1.3501	hypothetical protein ACLA_094050 [Aspergillus clavatus NRRL 1]
AS_rud_dec_rep_c10120	rud_dec_rep_c10120	rudi_rep_c6698	0.50898	1.3501	hypothetical protein LOC100161638 [Acyrthosiphon pisum]
rud_dec_rep_c29581	rud_dec_rep_c29581	rudi_rep_c10766	0.527684	1.3501
rud_dec_rep_c44432	rud_dec_rep_c44432	rudi_rep_c11761	0.479747	1.3501
AS_rud_dec_rep_c44667	rud_dec_rep_c44667	rudi_rep_c13227	0.66245	1.3501
rud_dec_rep_c44931	rud_dec_rep_c44931	rudi_rep_c6607	0.3232	1.3501	unnamed protein product [Podospora anserina]
rud_dec_rep_c45978	rud_dec_rep_c45978	rudi_rep_c12681	0.359275	1.3501
rud_dec2_c1242	rud_dec2_c1242	rudi_rep_c16277	0.336563	1.3501
rud_dec2_c136	rud_dec2_c136	rudi_c4622	0.406781	1.3501	PREDICTED: hypothetical protein [Strongylocentrotus purpuratus]
AS_rud_dec2_c1380	rud_dec2_c1380	rudi_c3364	0.533228	1.3501	hypothetical protein BRAFLDRAFT_124793 [Branchiostoma floridae]
rud_dec2_c2271	rud_dec2_c2271	rudi_c35807	0.40516	1.3501
AS_rud_dec2_c2921	rud_dec2_c2921	rudi_rep_c6669	0.543325	1.3501
rud_dec2_c444	rud_dec2_c444	rudi_rep_c10000	0.489303	1.3501
rud_dec2_c640	rud_dec2_c640	rudi_rep_c11495	0.60328	1.3501
AS_rud_dec2_c938	rud_dec2_c938	rudi_rep_c8548	0.418362	1.3501
AS_rud_dec2_c965	rud_dec2_c965	rudi_rep_c12416	0.42614	1.3501
rud_dec2_rep_c2649	rud_dec2_rep_c2649	rudi_rep_c6929	0.149743	1.3501
rud_dec2_rep_c3202	rud_dec2_rep_c3202	rudi_rep_c6583	0.393	1.3501	RecName: Full=Conodipine-M alpha chain
rud_dec2_rep_c3414	rud_dec2_rep_c3414	rudi_rep_c8694	0.526355	1.3501	aldose reductase, putative [Pediculus humanus corporis]
rud_dec_c10444	rud_dec_c10444	rudi_c249	0.541633	1.62643	PREDICTED: predicted protein-like [Saccoglossus kowalevskii]
rud_dec_c10707	rud_dec_c10707	rudi_c4088	0.524537	1.62643	mgc115671 protein
rud_dec_c12917	rud_dec_c12917		0.550865	1.62643	universal stress protein g
rud_dec_c14290	rud_dec_c14290	rudi_c5466	0.599597	1.62643
rud_dec_c14534	rud_dec_c14534	rudi_c18828	0.59944	1.62643
rud_dec_c14852	rud_dec_c14852	rudi_c21193	0.66204	1.62643
rud_dec_c15031	rud_dec_c15031	rudi_c14844	0.557753	1.62643	PREDICTED: predicted protein-like [Saccoglossus kowalevskii]
rud_dec_c15615	rud_dec_c15615	rudi_c25546	0.183894	1.62643
rud_dec_c15699	rud_dec_c15699	rudi_c1787	0.343503	1.62643
rud_dec_c16102	rud_dec_c16102	rudi_c4850	0.611539	1.62643
rud_dec_c16358	rud_dec_c16358	rudi_c14433	0.517379	1.62643
rud_dec_c16660	rud_dec_c16660	rudi_rep_c9550	0.286811	1.62643
rud_dec_c16890	rud_dec_c16890	rudi_c13989	0.254802	1.62643
rud_dec_c17107	rud_dec_c17107	rudi_c1428	0.228633	1.62643
rud_dec_c17615	rud_dec_c17615	rudi_c35704	0.519527	1.62643	sem2a_schgr ame: full=semaphorin-2a short=sema-2a ame: full=sema ii flags: precursor
rud_dec_c18464	rud_dec_c18464	rudi_rep_c15594	0.611546	1.62643
rud_dec_c18935	rud_dec_c18935	rudi_c16765	0.610038	1.62643
rud_dec_c22171	rud_dec_c22171	rudi_c17159	0.371125	1.62643
AS_rud_dec_c24979	rud_dec_c24979	rudi_c18369	0.237026	1.62643	arginase [Hyriopsis cumingii]
rud_dec_c26891	rud_dec_c26891	rudi_c20209	0.442178	1.62643
AS_rud_dec_c27848	rud_dec_c27848	rudi_c6025	0.419379	1.62643	ferric-chelate reductase 1
rud_dec_c3091	rud_dec_c3091	rudi_c5752	0.429685	1.62643
AS_rud_dec_c33319	rud_dec_c33319	rudi_c6469	0.524882	1.62643
rud_dec_c35347	rud_dec_c35347	rudi_c23666	0.494134	1.62643
rud_dec_c36185	rud_dec_c36185	rudi_c32065	0.57832	1.62643
AS_rud_dec_c4485	rud_dec_c4485	rudi_rep_c13356	0.395481	1.62643
rud_dec_c4539	rud_dec_c4539	rudi_c15357	0.333211	1.62643
rud_dec_c5164	rud_dec_c5164	rudi_rep_c13780	0.492468	1.62643
rud_dec_c6158	rud_dec_c6158	rudi_rep_c13224	0.186316	1.62643
AS_rud_dec_c7460	rud_dec_c7460	rudi_rep_c20150	0.625208	1.62643	achain solution structure of the kh-qua2 region of the xenopus star-gsg quaking
rud_dec_c7514	rud_dec_c7514	rudi_c15146	0.295422	1.62643
rud_dec_c8798	rud_dec_c8798	rudi_c22512	0.309887	1.62643
AS_rud_dec_rep_c44308	rud_dec_rep_c44308	rudi_rep_c8315	0.292138	1.62643
AS_rud_dec2_c1625	rud_dec2_c1625	rudi_rep_c12327	0.44262	1.62643	novel protein
AS_rud_dec2_c1817	rud_dec2_c1817	rudi_rep_c10779	0.506687	1.62643
AS_rud_dec2_c1883	rud_dec2_c1883	rudi_rep_c7514	0.634303	1.62643	calmodulin variant 1
AS_rud_dec2_c428	rud_dec2_c428	rudi_c8048	0.392362	1.62643
rud_dec2_c916	rud_dec2_c916	rudi_c4547	0.310609	1.62643	translation elongation factor 2
AS_rud_dec_c10496	rud_dec_c10496		0.473115	2.16436	loc733381 protein
rud_dec_c10845	rud_dec_c10845	rudi_rep_c13563	0.435861	2.16436
rud_dec_c11506	rud_dec_c11506	rudi_c6032	0.603302	2.16436
AS_rud_dec_c11668	rud_dec_c11668	rudi_c1759	0.224193	2.16436	hypothetical protein BRAFLDRAFT_85664 [Branchiostoma floridae]
AS_rud_dec_c11760	rud_dec_c11760	rudi_rep_c11239	0.308179	2.16436
rud_dec_c12740	rud_dec_c12740	rudi_c5659	0.487767	2.16436
rud_dec_c13060	rud_dec_c13060	rudi_rep_c11868	0.227057	2.16436
rud_dec_c1374	rud_dec_c1374	rudi_rep_c7271	0.529997	2.16436
rud_dec_c14444	rud_dec_c14444	rudi_rep_c10553	0.531968	2.16436
rud_dec_c15012	rud_dec_c15012	rudi_c5425	0.613555	2.16436
rud_dec_c15091	rud_dec_c15091	rudi_c22323	0.441023	2.16436
rud_dec_c1528	rud_dec_c1528	rudi_rep_c7394	0.460351	2.16436	predicted protein [Nematostella vectensis]
rud_dec_c15688	rud_dec_c15688	rudi_c1793	0.426235	2.16436
rud_dec_c16113	rud_dec_c16113		0.621305	2.16436
rud_dec_c16349	rud_dec_c16349	rudi_c3005	0.202675	2.16436	PREDICTED: similar to tenascin, partial [Ciona intestinalis]
rud_dec_c17537	rud_dec_c17537	rudi_c2390	0.547232	2.16436	twitchin [Mytilus galloprovincialis]
AS_rud_dec_c1757	rud_dec_c1757	rudi_rep_c7552	0.326088	2.16436
rud_dec_c18117	rud_dec_c18117	rudi_rep_c35688	0.567805	2.16436
rud_dec_c18267	rud_dec_c18267	rudi_c16120	0.662746	2.16436
rud_dec_c18498	rud_dec_c18498	rudi_c36131	0.329192	2.16436
rud_dec_c19402	rud_dec_c19402	rudi_c30595	0.197818	2.16436
rud_dec_c19639	rud_dec_c19639	rudi_rep_c21109	0.559063	2.16436	hypothetical protein BRAFLDRAFT_118907 [Branchiostoma floridae]
rud_dec_c21868	rud_dec_c21868	rudi_c14884	0.546793	2.16436	cml5_orysj ame: full=calmodulin-like protein 5 ame: full=calmodulin-2 ame: full= -2
rud_dec_c22310	rud_dec_c22310	rudi_c15754	0.255761	2.16436
AS_rud_dec_c23952	rud_dec_c23952	rudi_c36038	0.329635	2.16436
AS_rud_dec_c24358	rud_dec_c24358	rudi_c27812	0.603751	2.16436	hypothetical protein BRAFLDRAFT_280761 [Branchiostoma floridae]
AS_rud_dec_c24622	rud_dec_c24622	rudi_c36388	0.562622	2.16436	hypothetical protein BRAFLDRAFT_90095 [Branchiostoma floridae]
rud_dec_c27612	rud_dec_c27612	rudi_c21127	0.206271	2.16436	egf-like domain-containing protein
rud_dec_c2849	rud_dec_c2849	rudi_rep_c32040	0.434705	2.16436
rud_dec_c30762	rud_dec_c30762	rudi_c30239	0.156786	2.16436	galactose-specific c-type
rud_dec_c3249	rud_dec_c3249	rudi_rep_c12845	0.455526	2.16436
rud_dec_c35709	rud_dec_c35709	rudi_c33712	0.615891	2.16436	conserved plasmodium protein
AS_rud_dec_c36610	rud_dec_c36610	rudi_c2661	0.454001	2.16436
AS_rud_dec_c37939	rud_dec_c37939	rudi_c34191	0.231372	2.16436
rud_dec_c41139	rud_dec_c41139	rudi_c26794	0.278923	2.16436
rud_dec_c4174	rud_dec_c4174	rudi_rep_c11039	0.427431	2.16436
AS_rud_dec_c4229	rud_dec_c4229	rudi_c1442	0.485938	2.16436
rud_dec_c4683	rud_dec_c4683	rudi_c5566	0.411258	2.16436	hypothetical protein BRAFLDRAFT_81045 [Branchiostoma floridae]
AS_rud_dec_c5647	rud_dec_c5647	rudi_rep_c12962	0.469167	2.16436
rud_dec_c7614	rud_dec_c7614	rudi_rep_c11903	0.415695	2.16436
rud_dec_c7806	rud_dec_c7806	rudi_rep_c20994	0.363356	2.16436
rud_dec_c808	rud_dec_c808	rudi_c2909	0.529723	2.16436	sarcoplasmic calsium binding protein
rud_dec_c8279	rud_dec_c8279	rudi_rep_c10907	0.512484	2.16436
AS_rud_dec_rep_c11930	rud_dec_rep_c11930	rudi_c5121	0.208472	2.16436	predicted protein [Physcomitrella patens subsp. patens]
rud_dec_rep_c12373	rud_dec_rep_c12373	rudi_rep_c8135	0.278866	2.16436
AS_rud_dec_rep_c15275	rud_dec_rep_c15275	rudi_rep_c12956	0.28647	2.16436
AS_rud_dec_rep_c15420	rud_dec_rep_c15420	rudi_rep_c6544	0.267883	2.16436
AS_rud_dec_rep_c21946	rud_dec_rep_c21946	rudi_rep_c7505	0.466221	2.16436	dlp12 prophage integrase
rud_dec_rep_c31479	rud_dec_rep_c31479	rudi_rep_c6539	0.43811	2.16436
rud_dec_rep_c43758	rud_dec_rep_c43758	rudi_rep_c36041	0.232656	2.16436	RecName: Full=von Willebrand factor D and EGF domain-containing protein; Flags: Precursor
rud_dec_rep_c43923	rud_dec_rep_c43923	rudi_rep_c14045	0.647796	2.16436
rud_dec_rep_c44143	rud_dec_rep_c44143	rudi_rep_c11918	0.288246	2.16436
AS_rud_dec_rep_c44298	rud_dec_rep_c44298	rudi_rep_c11918	0.279123	2.16436
AS_rud_dec_rep_c44901	rud_dec_rep_c44901	rudi_rep_c11918	0.277652	2.16436
AS_rud_dec_rep_c45124	rud_dec_rep_c45124	rudi_rep_c12503	0.498449	2.16436	aldo-keto reductase
rud_dec2_c1955	rud_dec2_c1955	rudi_c6289	0.309727	2.16436
AS_rud_dec_c10729	rud_dec_c10729	rudi_c5326	0.599482	2.31767
rud_dec_c11184	rud_dec_c11184	rudi_c4032	0.598844	2.31767
AS_rud_dec_c11342	rud_dec_c11342	rudi_c3668	0.567994	2.31767	pol-like protein
rud_dec_c11463	rud_dec_c11463	rudi_c1684	0.496976	2.31767
AS_rud_dec_c11817	rud_dec_c11817	rudi_rep_c8705	0.499655	2.31767
rud_dec_c12678	rud_dec_c12678	rudi_c6306	0.649321	2.31767
rud_dec_c12750	rud_dec_c12750	rudi_c2942	0.579368	2.31767	novel protein (zgc:76925)
AS_rud_dec_c13552	rud_dec_c13552	rudi_c1429	0.434813	2.31767	scavenger receptor cysteine-rich protein type 12 precursor
rud_dec_c13802	rud_dec_c13802	rudi_c1800	0.650341	2.31767	PREDICTED: hypothetical protein [Taeniopygia guttata]
rud_dec_c13808	rud_dec_c13808	rudi_rep_c9449	0.567049	2.31767
rud_dec_c14131	rud_dec_c14131	rudi_c4862	0.488514	2.31767	tetraspanin, putative [Ixodes scapularis]
rud_dec_c14357	rud_dec_c14357	rudi_rep_c13641	0.552318	2.31767
rud_dec_c14822	rud_dec_c14822	rudi_c2053	0.364957	2.31767
rud_dec_c14830	rud_dec_c14830		0.454032	2.31767
rud_dec_c15417	rud_dec_c15417	rudi_c32511	0.302605	2.31767	PREDICTED: hypothetical protein [Monodelphis domestica]
rud_dec_c16153	rud_dec_c16153	rudi_c22131	0.219132	2.31767	predicted protein [Nematostella vectensis]
AS_rud_dec_c16358	rud_dec_c16358	rudi_c14433	0.530879	2.31767
AS_rud_dec_c16472	rud_dec_c16472	rudi_c15392	0.614391	2.31767
rud_dec_c17317	rud_dec_c17317	rudi_c5534	0.512086	2.31767
AS_rud_dec_c17711	rud_dec_c17711	rudi_c16346	0.358769	2.31767
rud_dec_c1772	rud_dec_c1772	rudi_rep_c12317	0.170298	2.31767
AS_rud_dec_c18069	rud_dec_c18069	rudi_c1667	0.387677	2.31767	GM12394 [Drosophila sechellia]
rud_dec_c1834	rud_dec_c1834	rudi_rep_c6706	0.408597	2.31767	hypothetical protein [Monosiga brevicollis MX1]
AS_rud_dec_c18401	rud_dec_c18401	rudi_rep_c27581	0.56455	2.31767	hypothetical protein [Monosiga brevicollis MX1]
AS_rud_dec_c18538	rud_dec_c18538	rudi_c36093	0.225923	2.31767
AS_rud_dec_c18665	rud_dec_c18665	rudi_c17069	0.578314	2.31767
rud_dec_c1896	rud_dec_c1896	rudi_c978	0.547961	2.31767
rud_dec_c1948	rud_dec_c1948	rudi_c221	0.536042	2.31767	epidermal growth factor receptor
rud_dec_c19486	rud_dec_c19486	rudi_c4765	0.450683	2.31767
rud_dec_c19606	rud_dec_c19606	rudi_c13930	0.212633	2.31767
rud_dec_c20047	rud_dec_c20047	rudi_rep_c20375	0.410092	2.31767
AS_rud_dec_c20372	rud_dec_c20372	rudi_c23034	0.617354	2.31767
rud_dec_c20493	rud_dec_c20493	rudi_c14770	0.631473	2.31767	kpsh1_pinfu ame: full=serine threonine-protein kinase h1 homolog
rud_dec_c20984	rud_dec_c20984	rudi_c14903	0.617439	2.31767	tkb1_strpu ame: full=tektin-b1
rud_dec_c21450	rud_dec_c21450	rudi_c23257	0.46613	2.31767	seryl-trna synthetase
rud_dec_c22677	rud_dec_c22677	rudi_c16574	0.646776	2.31767
AS_rud_dec_c25987	rud_dec_c25987	rudi_c31249	0.51973	2.31767	calmodulin-like [Nasonia vitripennis]
rud_dec_c26059	rud_dec_c26059	rudi_c28265	0.554203	2.31767
AS_rud_dec_c26077	rud_dec_c26077	rudi_rep_c30232	0.466455	2.31767
AS_rud_dec_c3020	rud_dec_c3020	rudi_rep_c8622	0.503452	2.31767
rud_dec_c31102	rud_dec_c31102	rudi_c15490	0.644496	2.31767
rud_dec_c3311	rud_dec_c3311	rudi_c6266	0.190458	2.31767
rud_dec_c33332	rud_dec_c33332	rudi_c33379	0.372544	2.31767
AS_rud_dec_c33757	rud_dec_c33757	rudi_c18050	0.353207	2.31767
AS_rud_dec_c3388	rud_dec_c3388	rudi_rep_c6713	0.341493	2.31767	glutathione s-transferase c
AS_rud_dec_c35240	rud_dec_c35240	rudi_c26740	0.431657	2.31767
rud_dec_c35947	rud_dec_c35947	rudi_c29796	0.431354	2.31767	protein spec3-like
rud_dec_c3777	rud_dec_c3777	rudi_c3026	0.372962	2.31767
rud_dec_c37964	rud_dec_c37964	rudi_c32055	0.54578	2.31767	BibA [Streptococcus agalactiae]
AS_rud_dec_c41122	rud_dec_c41122	rudi_rep_c36648	0.321395	2.31767	hypothetical protein [Haliotis diversicolor]
rud_dec_c42126	rud_dec_c42126	rudi_c25553	0.187473	2.31767	hypothetical protein BRAFLDRAFT_67698 [Branchiostoma floridae]
rud_dec_c4387	rud_dec_c4387	rudi_rep_c7998	0.526245	2.31767
AS_rud_dec_c5162	rud_dec_c5162	rudi_rep_c11543	0.392933	2.31767
AS_rud_dec_c7230	rud_dec_c7230	rudi_rep_c10974	0.411586	2.31767	annexin a11
rud_dec_c7267	rud_dec_c7267	rudi_rep_c11927	0.494024	2.31767	triosephosphate isomerase
rud_dec_c7604	rud_dec_c7604	rudi_rep_c14349	0.566868	2.31767
AS_rud_dec_rep_c12588	rud_dec_rep_c12588	rudi_rep_c7127	0.521373	2.31767
AS_rud_dec_rep_c21642	rud_dec_rep_c21642	rudi_rep_c11582	0.633002	2.31767
rud_dec_rep_c29008	rud_dec_rep_c29008	rudi_rep_c32651	0.283452	2.31767
rud_dec_rep_c43401	rud_dec_rep_c43401	rudi_rep_c9070	0.599931	2.31767	PREDICTED: predicted protein-like [Saccoglossus kowalevskii]
AS_rud_dec_rep_c43455	rud_dec_rep_c43455	rudi_rep_c12806	0.433471	2.31767
AS_rud_dec_rep_c43848	rud_dec_rep_c43848	rudi_rep_c11918	0.284528	2.31767
AS_rud_dec_rep_c44912	rud_dec_rep_c44912	rudi_rep_c13403	0.14913	2.31767
AS_rud_dec2_c2069	rud_dec2_c2069	rudi_rep_c7073	0.637745	2.31767	nucleolar kke d repeat protein 56
rud_dec2_c2432	rud_dec2_c2432	rudi_c6410	0.209776	2.31767
rud_dec2_c3035	rud_dec2_c3035	rudi_c3014	0.56925	2.31767
rud_dec2_c3125	rud_dec2_c3125	rudi_c4305	0.348095	2.31767
rud_dec2_c358	rud_dec2_c358	rudi_rep_c7738	0.245932	2.31767	baculoviral iap-repeat containing protein 4
rud_dec2_c713	rud_dec2_c713	rudi_rep_c6533	0.162892	2.31767
rud_dec2_rep_c2614	rud_dec2_rep_c2614	rudi_c2086	0.507843	2.31767
AS_rud_dec_c10595	rud_dec_c10595	rudi_c5357	0.58558	2.80525
rud_dec_c1093	rud_dec_c1093	rudi_rep_c7738	0.307098	2.80525	af183430_1inhibitor of apoptosis protein 1
AS_rud_dec_c10964	rud_dec_c10964	rudi_c6388	0.494943	2.80525
rud_dec_c11646	rud_dec_c11646	rudi_c6272	0.189695	2.80525
AS_rud_dec_c13892	rud_dec_c13892	rudi_c650	0.305435	2.80525
rud_dec_c13948	rud_dec_c13948	rudi_rep_c10691	0.512799	2.80525	PREDICTED: hypothetical protein [Saccoglossus kowalevskii]
rud_dec_c14459	rud_dec_c14459	rudi_c27316	0.603559	2.80525
AS_rud_dec_c1502	rud_dec_c1502	rudi_c1456	0.402686	2.80525
rud_dec_c15792	rud_dec_c15792	rudi_c5022	0.425953	2.80525	glucokinase regulator-like
AS_rud_dec_c16924	rud_dec_c16924	rudi_c25510	0.140721	2.80525
rud_dec_c1698	rud_dec_c1698	rudi_rep_c7115	0.117622	2.80525	hypothetical protein BRAFLDRAFT_66812 [Branchiostoma floridae]
rud_dec_c17529	rud_dec_c17529		0.658217	2.80525
rud_dec_c18128	rud_dec_c18128	rudi_c15325	0.527791	2.80525
rud_dec_c19226	rud_dec_c19226	rudi_c31997	0.442654	2.80525
rud_dec_c19614	rud_dec_c19614	rudi_c6228	0.308956	2.80525
rud_dec_c19842	rud_dec_c19842	rudi_c19851	0.564358	2.80525	ankyrin repeat and socs box-containing 5
rud_dec_c2042	rud_dec_c2042	rudi_rep_c7684	0.635033	2.80525
rud_dec_c20685	rud_dec_c20685	rudi_c13772	0.45479	2.80525
AS_rud_dec_c21455	rud_dec_c21455	rudi_c20324	0.50368	2.80525	RecName: Full=Hydrocephalus-inducing protein; AltName: Full=Protein Hy-3
rud_dec_c21621	rud_dec_c21621	rudi_c4808	0.477705	2.80525	omega class glutathione-s-transferase 2
rud_dec_c22015	rud_dec_c22015	rudi_c15359	0.298449	2.80525
rud_dec_c23495	rud_dec_c23495	rudi_c25171	0.372392	2.80525	heavy chain 5-like
rud_dec_c23653	rud_dec_c23653	rudi_rep_c23078	0.401658	2.80525
rud_dec_c24013	rud_dec_c24013	rudi_c14300	0.140753	2.80525
rud_dec_c25633	rud_dec_c25633	rudi_c34149	0.489958	2.80525
rud_dec_c27448	rud_dec_c27448	rudi_c17773	0.564665	2.80525	phosphoenolpyruvate carboxykinase
rud_dec_c27848	rud_dec_c27848	rudi_c6025	0.374044	2.80525
AS_rud_dec_c28358	rud_dec_c28358	rudi_rep_c26528	0.431678	2.80525	gi|118595722|sp|Q2KI92.1|IMP2L_BOVIN
AS_rud_dec_c29873	rud_dec_c29873	rudi_c508	0.58144	2.80525
rud_dec_c2992	rud_dec_c2992	rudi_rep_c8039	0.566721	2.80525
AS_rud_dec_c30472	rud_dec_c30472	rudi_c16487	0.546644	2.80525
rud_dec_c31116	rud_dec_c31116	rudi_c31763	0.555605	2.80525	solute carrier family 16 member 1
rud_dec_c31563	rud_dec_c31563	rudi_c27611	0.516428	2.80525
rud_dec_c31701	rud_dec_c31701	rudi_c27459	0.291334	2.80525	subcommissural organ spondin (Danio rerio)
rud_dec_c3817	rud_dec_c3817	rudi_c20679	0.43407	2.80525	hypothetical protein [Platynereis dumerilii]
AS_rud_dec_c40601	rud_dec_c40601	rudi_c30435	0.186235	2.80525	hypothetical protein BRAFLDRAFT_97410 [Branchiostoma floridae]
rud_dec_c4962	rud_dec_c4962	rudi_rep_c8249	0.390026	2.80525
AS_rud_dec_c5622	rud_dec_c5622	rudi_c2661	0.449984	2.80525
AS_rud_dec_c5947	rud_dec_c5947	rudi_c4502	0.151506	2.80525	histone h1
rud_dec_c7179	rud_dec_c7179	rudi_rep_c8522	0.430141	2.80525	ccaat enhancer binding protein
rud_dec_rep_c17116	rud_dec_rep_c17116	rudi_rep_c8947	0.605656	2.80525
rud_dec_rep_c17138	rud_dec_rep_c17138	rudi_rep_c16152	0.656284	2.80525
rud_dec_rep_c41313	rud_dec_rep_c41313	rudi_rep_c12806	0.455856	2.80525
rud_dec_rep_c41939	rud_dec_rep_c41939	rudi_rep_c13455	0.344292	2.80525
rud_dec_rep_c43797	rud_dec_rep_c43797	rudi_rep_c6513	0.0699473	2.80525
rud_dec_rep_c44698	rud_dec_rep_c44698	rudi_rep_c13128	0.310412	2.80525
AS_rud_dec_rep_c44701	rud_dec_rep_c44701	rudi_rep_c13379	0.58112	2.80525	aldose reductase, putative [Pediculus humanus corporis]
rud_dec2_c1010	rud_dec2_c1010	rudi_rep_c7066	0.358843	2.80525	peptide o-xylosyltransferase-like
rud_dec2_c1217	rud_dec2_c1217	rudi_rep_c7237	0.623736	2.80525	metaxin 2
rud_dec2_c1247	rud_dec2_c1247	rudi_rep_c6977	0.232544	2.80525	sialic acid-binding lectin
rud_dec2_c1481	rud_dec2_c1481	rudi_c13788	0.540129	2.80525
AS_rud_dec2_c1580	rud_dec2_c1580	rudi_c5614	0.381591	2.80525	histidine triad nucleotide binding protein 1
AS_rud_dec2_c2228	rud_dec2_c2228	rudi_c2599	0.592941	2.80525
rud_dec2_c2959	rud_dec2_c2959	rudi_c6439	0.53763	2.80525
rud_dec2_c470	rud_dec2_c470	rudi_rep_c7247	0.655166	2.80525
AS_rud_dec_c10382	rud_dec_c10382	rudi_c188	0.568257	3.42452	proline-serine-threonine phosphatase-interacting protein 2
rud_dec_c10623	rud_dec_c10623	rudi_c147	0.50341	3.42452
rud_dec_c11263	rud_dec_c11263	rudi_c11264	0.522373	3.42452
AS_rud_dec_c11669	rud_dec_c11669	rudi_c1469	0.561258	3.42452
rud_dec_c13001	rud_dec_c13001	rudi_c24833	0.448536	3.42452	PREDICTED: similar to GA21374-PA [Strongylocentrotus purpuratus]
AS_rud_dec_c14157	rud_dec_c14157	rudi_c15342	0.500217	3.42452	hypothetical protein BRAFLDRAFT_98895 [Branchiostoma floridae]
AS_rud_dec_c14704	rud_dec_c14704	rudi_c12712	0.294302	3.42452	hypothetical protein BRAFLDRAFT_67673 [Branchiostoma floridae]
AS_rud_dec_c14802	rud_dec_c14802	rudi_c15455	0.254635	3.42452	hypothetical protein CLUG_05230 [Clavispora lusitaniae ATCC 42720]
AS_rud_dec_c14885	rud_dec_c14885	rudi_rep_c9751	0.596047	3.42452
rud_dec_c15130	rud_dec_c15130	rudi_c3088	0.428103	3.42452
rud_dec_c15334	rud_dec_c15334	rudi_c4090	0.632695	3.42452
rud_dec_c16809	rud_dec_c16809	rudi_c3704	0.238261	3.42452	conserved hypothetical protein [Butyrivibrio crossotus DSM 2876]
AS_rud_dec_c18089	rud_dec_c18089		0.632601	3.42452	novel protein
rud_dec_c18445	rud_dec_c18445	rudi_rep_c8548	0.367529	3.42452	PREDICTED: hypothetical protein [Hydra magnipapillata]
rud_dec_c18456	rud_dec_c18456	rudi_c17530	0.639855	3.42452
AS_rud_dec_c18465	rud_dec_c18465		0.423349	3.42452
AS_rud_dec_c18566	rud_dec_c18566		0.508925	3.42452
rud_dec_c1876	rud_dec_c1876	rudi_c18318	0.331073	3.42452
rud_dec_c18906	rud_dec_c18906	rudi_c16431	0.542987	3.42452
rud_dec_c20432	rud_dec_c20432	rudi_c20623	0.495276	3.42452
rud_dec_c21222	rud_dec_c21222	rudi_c21022	0.341519	3.42452	FBpp0088915
rud_dec_c22282	rud_dec_c22282	rudi_c22033	0.36019	3.42452
rud_dec_c2250	rud_dec_c2250	rudi_rep_c7970	0.369881	3.42452
rud_dec_c2386	rud_dec_c2386	rudi_c710	0.593665	3.42452	temporarily assigned gene name family member (tag-149)-like
rud_dec_c24112	rud_dec_c24112	rudi_c20501	0.613956	3.42452	fibrinogen and fibronectin
rud_dec_c24572	rud_dec_c24572	rudi_c13927	0.631855	3.42452
AS_rud_dec_c27376	rud_dec_c27376	rudi_c457	0.630818	3.42452
rud_dec_c29435	rud_dec_c29435	rudi_c2067	0.445725	3.42452
rud_dec_c31653	rud_dec_c31653	rudi_c19294	0.352771	3.42452
AS_rud_dec_c3323	rud_dec_c3323	rudi_c15217	0.508865	3.42452	hypothetical protein BRAFLDRAFT_68934 [Branchiostoma floridae]
AS_rud_dec_c35792	rud_dec_c35792	rudi_c25431	0.588335	3.42452	aspartate racemase
AS_rud_dec_c35857	rud_dec_c35857	rudi_c18779	0.650466	3.42452
rud_dec_c36480	rud_dec_c36480		0.562211	3.42452
AS_rud_dec_c3735	rud_dec_c3735	rudi_rep_c12915	0.623655	3.42452	cerebellin-related [Schistosoma mansoni]
AS_rud_dec_c3762	rud_dec_c3762	rudi_rep_c9770	0.498304	3.42452
AS_rud_dec_c41297	rud_dec_c41297	rudi_c31049	0.259339	3.42452
rud_dec_c43014	rud_dec_c43014	rudi_c25674	0.306798	3.42452
rud_dec_c45729	rud_dec_c45729	rudi_c4591	0.590599	3.42452
rud_dec_c5628	rud_dec_c5628	rudi_c5225	0.582664	3.42452
rud_dec_c6072	rud_dec_c6072	rudi_c1158	0.640002	3.42452	wd repeat domain 37
rud_dec_c7133	rud_dec_c7133	rudi_c978	0.519953	3.42452
rud_dec_c8560	rud_dec_c8560	rudi_c1158	0.624622	3.42452
rud_dec_c900	rud_dec_c900	rudi_c3359	0.56465	3.42452
rud_dec_c9348	rud_dec_c9348	rudi_rep_c21540	0.558824	3.42452
rud_dec_c992	rud_dec_c992	rudi_c5056	0.346194	3.42452	alcohol dehydrogenase class 3
rud_dec_rep_c24958	rud_dec_rep_c24958	rudi_rep_c23295	0.26162	3.42452
rud_dec_rep_c32777	rud_dec_rep_c32777	rudi_rep_c13510	0.508521	3.42452
rud_dec_rep_c43448	rud_dec_rep_c43448	rudi_rep_c12024	0.589246	3.42452
AS_rud_dec_rep_c44677	rud_dec_rep_c44677	rudi_rep_c10766	0.505149	3.42452	tumor necrosis factor member 11
rud_dec2_c1124	rud_dec2_c1124	rudi_c3202	0.327334	3.42452	hypothetical protein BRAFLDRAFT_117369 [Branchiostoma floridae]
AS_rud_dec2_c1262	rud_dec2_c1262	rudi_c315	0.552205	3.42452
rud_dec2_c1306	rud_dec2_c1306	rudi_rep_c6862	0.357355	3.42452	hypothetical protein BRAFLDRAFT_118811 [Branchiostoma floridae]
rud_dec2_c2228	rud_dec2_c2228	rudi_c2599	0.368847	3.42452
rud_dec2_c824	rud_dec2_c824	rudi_c190	0.592443	3.42452
rud_dec2_rep_c3151	rud_dec2_rep_c3151	rudi_c5699	0.29122	3.42452
rud_dec2_rep_c3397	rud_dec2_rep_c3397	rudi_rep_c6507	0.584316	3.42452
rud_dec_c10757	rud_dec_c10757	rudi_c5349	0.586149	4.0852
rud_dec_c10882	rud_dec_c10882	rudi_c6142	0.467526	4.0852	PREDICTED: hypothetical protein [Saccoglossus kowalevskii]
rud_dec_c11028	rud_dec_c11028	rudi_rep_c8280	0.490828	4.0852
rud_dec_c11115	rud_dec_c11115	rudi_c6030	0.46555	4.0852
rud_dec_c1253	rud_dec_c1253	rudi_rep_c7157	0.57903	4.0852	fructose- -bisphosphatase
rud_dec_c13278	rud_dec_c13278	rudi_rep_c9669	0.393713	4.0852
rud_dec_c13868	rud_dec_c13868	rudi_c3051	0.315898	4.0852	GJ13119 [Drosophila virilis]
rud_dec_c14029	rud_dec_c14029	rudi_rep_c13737	0.548627	4.0852
rud_dec_c14217	rud_dec_c14217	rudi_c4384	0.522683	4.0852
rud_dec_c14434	rud_dec_c14434	rudi_rep_c8623	0.591549	4.0852
rud_dec_c15008	rud_dec_c15008	rudi_c3910	0.654441	4.0852
AS_rud_dec_c15216	rud_dec_c15216	rudi_rep_c10502	0.456529	4.0852
rud_dec_c1550	rud_dec_c1550	rudi_c1332	0.236829	4.0852
rud_dec_c18281	rud_dec_c18281	rudi_c13735	0.451271	4.0852
rud_dec_c18321	rud_dec_c18321	rudi_c5038	0.355277	4.0852
rud_dec_c1835	rud_dec_c1835	rudi_rep_c7407	0.434915	4.0852	PREDICTED: hypothetical protein [Gallus gallus]
rud_dec_c18538	rud_dec_c18538	rudi_c36093	0.553314	4.0852
AS_rud_dec_c20447	rud_dec_c20447	rudi_c20448	0.516069	4.0852
rud_dec_c2159	rud_dec_c2159	rudi_rep_c10959	0.569545	4.0852
rud_dec_c2232	rud_dec_c2232	rudi_rep_c7270	0.598299	4.0852
rud_dec_c22805	rud_dec_c22805	rudi_c19143	0.582423	4.0852	hypothetical protein BRAFLDRAFT_86470 [Branchiostoma floridae]
AS_rud_dec_c23196	rud_dec_c23196	rudi_c32022	0.470938	4.0852	predicted protein [Nematostella vectensis]
rud_dec_c24012	rud_dec_c24012		0.612274	4.0852
rud_dec_c24495	rud_dec_c24495	rudi_c16453	0.340507	4.0852
rud_dec_c24863	rud_dec_c24863	rudi_c4102	0.447424	4.0852	alpha2-macroglobulin [Cristaria plicata]
rud_dec_c24874	rud_dec_c24874	rudi_c25864	0.639432	4.0852	glutaredoxin a
rud_dec_c2500	rud_dec_c2500	rudi_c34	0.597216	4.0852
rud_dec_c25474	rud_dec_c25474	rudi_c27557	0.287403	4.0852
AS_rud_dec_c25895	rud_dec_c25895	rudi_c32422	0.237953	4.0852	fatty acid synthetase family member (acs-2)-like
rud_dec_c26793	rud_dec_c26793	rudi_c22836	0.323344	4.0852
rud_dec_c27604	rud_dec_c27604	rudi_rep_c15361	0.0955164	4.0852
rud_dec_c28328	rud_dec_c28328	rudi_c34616	0.237757	4.0852
AS_rud_dec_c28950	rud_dec_c28950		0.395146	4.0852	mgc64596 protein
rud_dec_c2896	rud_dec_c2896	rudi_rep_c7826	0.510182	4.0852
AS_rud_dec_c30861	rud_dec_c30861	rudi_c6296	0.641488	4.0852	PREDICTED: KIAA0225-like [Saccoglossus kowalevskii]
AS_rud_dec_c3100	rud_dec_c3100	rudi_c4521	0.638636	4.0852
rud_dec_c31979	rud_dec_c31979	rudi_c36797	0.474457	4.0852
rud_dec_c3518	rud_dec_c3518	rudi_rep_c7949	0.507937	4.0852
rud_dec_c36893	rud_dec_c36893	rudi_c5588	0.567591	4.0852
AS_rud_dec_c37827	rud_dec_c37827	rudi_rep_c12386	0.418767	4.0852
rud_dec_c38374	rud_dec_c38374	rudi_c15153	0.647425	4.0852
rud_dec_c39880	rud_dec_c39880	rudi_c31032	0.654389	4.0852
rud_dec_c41193	rud_dec_c41193	rudi_c13675	0.280293	4.0852
AS_rud_dec_c41838	rud_dec_c41838	rudi_c21366	0.499235	4.0852
rud_dec_c42637	rud_dec_c42637	rudi_rep_c8712	0.511752	4.0852
AS_rud_dec_c42752	rud_dec_c42752	rudi_c29643	0.493933	4.0852
rud_dec_c4413	rud_dec_c4413	rudi_c5404	0.655048	4.0852	calponin-like protein
AS_rud_dec_c4490	rud_dec_c4490	rudi_c1018	0.477496	4.0852
rud_dec_c4839	rud_dec_c4839	rudi_c6079	0.645035	4.0852
rud_dec_c5401	rud_dec_c5401	rudi_c626	0.666385	4.0852
rud_dec_c5686	rud_dec_c5686	rudi_c173	0.248736	4.0852
AS_rud_dec_c7423	rud_dec_c7423	rudi_rep_c8731	0.233989	4.0852
rud_dec_c7836	rud_dec_c7836	rudi_rep_c15003	0.556523	4.0852	hypothetical protein BRAFLDRAFT_125431 [Branchiostoma floridae]
rud_dec_c8036	rud_dec_c8036	rudi_rep_c15840	0.63698	4.0852
rud_dec_c856	rud_dec_c856	rudi_rep_c7806	0.528293	4.0852	prothrombin precursor (coagulation factor ii)
AS_rud_dec_c8865	rud_dec_c8865	rudi_c5363	0.635093	4.0852	PREDICTED: predicted protein-like [Saccoglossus kowalevskii]
rud_dec_c965	rud_dec_c965	rudi_rep_c7694	0.385999	4.0852	PREDICTED: similar to predicted protein [Ciona intestinalis]
rud_dec_rep_c15358	rud_dec_rep_c15358	rudi_rep_c19836	0.63913	4.0852
rud_dec_rep_c17323	rud_dec_rep_c17323	rudi_rep_c6513	0.596579	4.0852
rud_dec_rep_c29271	rud_dec_rep_c29271	rudi_rep_c27843	0.15917	4.0852
AS_rud_dec_rep_c29581	rud_dec_rep_c29581	rudi_rep_c10766	0.58998	4.0852
rud_dec_rep_c37510	rud_dec_rep_c37510	rudi_rep_c31271	0.441812	4.0852	CHIP [Source:FlyBase gene name;Acc:FBgn0027052] [Type: protein coding FlyBase feature]
AS_rud_dec_rep_c43531	rud_dec_rep_c43531	rudi_rep_c10865	0.472437	4.0852
AS_rud_dec_rep_c43629	rud_dec_rep_c43629	rudi_rep_c8315	0.291856	4.0852
rud_dec2_c1251	rud_dec2_c1251	rudi_rep_c7010	0.54216	4.0852	PREDICTED: hypothetical protein isoform 2 [Saccoglossus kowalevskii]
rud_dec2_c1520	rud_dec2_c1520	rudi_c4748	0.38909	4.0852
rud_dec2_c1641	rud_dec2_c1641	rudi_rep_c10814	0.147977	4.0852
AS_rud_dec2_c2040	rud_dec2_c2040	rudi_rep_c15733	0.49391	4.0852
AS_rud_dec2_c2136	rud_dec2_c2136	rudi_rep_c6855	0.612401	4.0852
rud_dec2_c2251	rud_dec2_c2251	rudi_rep_c21465	0.243332	4.0852
rud_dec2_c2354	rud_dec2_c2354	rudi_c30964	0.470573	4.0852	cytosolic sulfotransferase 2
rud_dec2_c2811	rud_dec2_c2811	rudi_c530	0.636938	4.0852	hypothetical protein BRAFLDRAFT_122572 [Branchiostoma floridae]
rud_dec2_c2899	rud_dec2_c2899	rudi_c146	0.560586	4.0852	GJ15297 [Drosophila virilis]
rud_dec2_c3043	rud_dec2_c3043	rudi_rep_c13281	0.492247	4.0852
rud_dec2_c528	rud_dec2_c528	rudi_rep_c8441	0.534836	4.0852
AS_rud_dec2_rep_c3454	rud_dec2_rep_c3454	rudi_rep_c6507	0.576905	4.0852
rud_dec2_rep_c3627	rud_dec2_rep_c3627	rudi_rep_c6505	0.647425	4.0852	Histone H3.3 [Salmo salar]
rud_dec_c10643	rud_dec_c10643		0.296636	4.78676
AS_rud_dec_c11280	rud_dec_c11280	rudi_c716	0.544833	4.78676
rud_dec_c11731	rud_dec_c11731	rudi_c1740	0.43376	4.78676	asparaginase-like 1-like
rud_dec_c12252	rud_dec_c12252		0.31768	4.78676
rud_dec_c13572	rud_dec_c13572	rudi_c36088	0.542752	4.78676	hypothetical protein BRAFLDRAFT_217139 [Branchiostoma floridae]
rud_dec_c14521	rud_dec_c14521	rudi_c21308	0.56477	4.78676	cytoplasmic actin
rud_dec_c16526	rud_dec_c16526	rudi_c2547	0.547398	4.78676	PREDICTED: predicted protein-like, partial [Saccoglossus kowalevskii]
rud_dec_c17712	rud_dec_c17712	rudi_c16040	0.269293	4.78676
rud_dec_c19502	rud_dec_c19502	rudi_c17197	0.314486	4.78676	hypothetical protein BRAFLDRAFT_127065 [Branchiostoma floridae]
AS_rud_dec_c19899	rud_dec_c19899	rudi_c29572	0.577289	4.78676	PREDICTED: hedgling-like [Saccoglossus kowalevskii]
AS_rud_dec_c21747	rud_dec_c21747	rudi_c32800	0.61866	4.78676
rud_dec_c21865	rud_dec_c21865	rudi_c5294	0.573751	4.78676
AS_rud_dec_c23422	rud_dec_c23422	rudi_c27083	0.508033	4.78676	hypotheticial protein
rud_dec_c24704	rud_dec_c24704	rudi_c31675	0.43462	4.78676	hypothetical protein TRIADDRAFT_58157 [Trichoplax adhaerens]
rud_dec_c24944	rud_dec_c24944	rudi_c31517	0.65111	4.78676	PREDICTED: hypothetical protein, partial [Strongylocentrotus purpuratus]
AS_rud_dec_c25408	rud_dec_c25408	rudi_c3029	0.648851	4.78676	tektin a1
rud_dec_c28040	rud_dec_c28040	rudi_c32322	0.661969	4.78676
rud_dec_c28823	rud_dec_c28823		0.622876	4.78676
rud_dec_c2981	rud_dec_c2981	rudi_c41	0.632438	4.78676	predicted protein [Nematostella vectensis]
rud_dec_c30856	rud_dec_c30856	rudi_c35082	0.556364	4.78676	PREDICTED: similar to MIHB [Monodelphis domestica]
rud_dec_c3214	rud_dec_c3214	rudi_rep_c10766	0.287022	4.78676	tumor necrosis factor member 11
AS_rud_dec_c32318	rud_dec_c32318	rudi_c22470	0.506835	4.78676
AS_rud_dec_c32595	rud_dec_c32595	rudi_c26310	0.579538	4.78676
rud_dec_c33060	rud_dec_c33060	rudi_c19957	0.550747	4.78676
rud_dec_c37153	rud_dec_c37153	rudi_c25637	0.603249	4.78676
rud_dec_c38615	rud_dec_c38615	rudi_c32102	0.55712	4.78676	hypothetical protein BRAFLDRAFT_276331 [Branchiostoma floridae]
rud_dec_c439	rud_dec_c439	rudi_rep_c7648	0.651223	4.78676	DNA-binding protein, putative [Ixodes scapularis]
AS_rud_dec_c6849	rud_dec_c6849	rudi_c1747	0.297159	4.78676
AS_rud_dec_c7411	rud_dec_c7411	rudi_c36956	0.610301	4.78676	hypothetical protein BRAFLDRAFT_260836 [Branchiostoma floridae]
AS_rud_dec_c8228	rud_dec_c8228	rudi_rep_c23364	0.566875	4.78676
rud_dec_rep_c15430	rud_dec_rep_c15430	rudi_rep_c12811	0.176462	4.78676
rud_dec_rep_c26937	rud_dec_rep_c26937	rudi_rep_c33196	0.615035	4.78676
AS_rud_dec_rep_c41450	rud_dec_rep_c41450	rudi_rep_c12202	0.535982	4.78676	RecName: Full=Tubulin alpha chain, testis-specific
rud_dec_rep_c43464	rud_dec_rep_c43464	rudi_rep_c17711	0.550466	4.78676	microsomal glutathione s-transferase
rud_dec_rep_c44120	rud_dec_rep_c44120	rudi_rep_c6865	0.391692	4.78676
rud_dec2_c153	rud_dec2_c153	rudi_rep_c6594	0.464433	4.78676
AS_rud_dec2_c1699	rud_dec2_c1699	rudi_c6290	0.501953	4.78676
AS_rud_dec2_c1709	rud_dec2_c1709	rudi_rep_c7338	0.0647733	4.78676
rud_dec2_c2027	rud_dec2_c2027	rudi_c16071	0.413324	4.78676
rud_dec2_c73	rud_dec2_c73	rudi_rep_c12847	0.468619	4.78676	complement component q subcomponent-like 4 like
rud_dec2_rep_c2795	rud_dec2_rep_c2795	rudi_rep_c6676	0.629667	4.78676	ubiquinol-cytochrome c reductase complex 11 kda
rud_dec2_rep_c3256	rud_dec2_rep_c3256	rudi_c5614	0.366171	4.78676	expressed hypothetical protein [Trichoplax adhaerens]
rud_dec2_rep_c3373	rud_dec2_rep_c3373	rudi_c5699	0.285046	4.78676
