# Supplementary material for: mRNA-Seq and microarray development for the Grooved carpet shell clam, Ruditapes decussatus: a functional approach to unravel host -parasite interaction
Source: BMC Genomics. 2013 Oct 29;14:741. doi: 10.1186/1471-2164-14-741 (PMC4007648; doi:10.1186/1471-2164-14-741)
Supplement: Additional file 4: Table S4 — GO assignment, sequence description and first e-value of blasted sequences (Genbank nr/nt database) with a manual curated annotation (e-value < 1e-10) for up regulated genes. [file 1471-2164-14-741-S4.xlsx]

## Sheet: Up regulated genes GO
Seq. Name	Rdecudb Id	Seq. Description	min. eValue	GOs
rud_dec_c1453	rudi_rep_c7186	26s protease regulatory subunit 6b	5.44959e-150	C:cytoplasm; F:peptidase activity; P:protein catabolic process; F:ATP binding; C:proteasome complex; F:nucleoside-triphosphatase activity; C:nucleus
rud_dec_c2656	rudi_c14208	proliferating cell nuclear antigen	4.74063e-114	F:DNA polymerase processivity factor activity; F:DNA binding; P:regulation of DNA replication; C:PCNA complex; C:nucleus
rud_dec_c14734	rudi_c36809	iron zinc purple acid phosphatase-like	1.91715e-111	F:hydrolase activity
rud_dec_c4814	rudi_c2921	phenylalanine-trna synthetase- beta isoform cra_b	2.3612e-91	C:soluble fraction; F:phenylalanine-tRNA ligase activity; F:RNA binding; F:ATP binding; F:magnesium ion binding; P:phenylalanyl-tRNA aminoacylation; C:cytosol
rud_dec2_c68	rudi_rep_c9433	hypothetical protein BRAFLDRAFT_125500 [Branchiostoma floridae]	1.06323e-68	P:protein transport
rud_dec2_c944	rudi_c297	methionine-r-sulfoxide reductase b3 isoform 2	6.40525e-61	F:protein-methionine-R-oxide reductase activity; F:zinc ion binding; C:endoplasmic reticulum; C:mitochondrion; P:protein repair
rud_dec2_c2958	rudi_c16989	exosome component 5- partial	2.54861e-57	F:RNA binding; P:RNA processing; F:3'-5'-exoribonuclease activity
rud_dec_c11370	rudi_c6052	sialic acid binding lectin	3.49545e-57	F:sugar binding
rud_dec2_c847	rudi_c5309	hyperosmotic protein 21	1.79191e-56	C:cytosol; P:DNA repair; F:zinc ion binding; C:Cul3-RING ubiquitin ligase complex; C:SCF ubiquitin ligase complex; C:Cul4A-RING ubiquitin ligase complex; P:protein neddylation; F:NEDD8 ligase activity; C:Cul4B-RING ubiquitin ligase complex; F:ubiquitin-protein ligase activity; P:protein ubiquitination; F:protein binding; P:interspecies interaction between organisms; P:SCF-dependent proteasomal ub…
rud_dec_c6445	rudi_c5511	aspartic proteinase	1.21734e-54	F:aspartic-type endopeptidase activity; P:proteolysis
rud_dec2_c656	rudi_rep_c10971	translation initiation factor 2 gamma subunit	4.72835e-54	F:translation initiation factor activity; P:translational initiation; P:GTP catabolic process; F:GTPase activity; F:GTP binding
rud_dec2_c1161	rudi_rep_c7337	aldehyde dehydrogenase 1 member a2	5.85269e-53	P:heart morphogenesis; P:lung development; P:positive regulation of gene expression; F:3-chloroallyl aldehyde dehydrogenase activity; P:embryonic gut development; P:pronephros development; P:retinoic acid receptor signaling pathway; P:embryonic forelimb morphogenesis; P:anterior/posterior pattern formation; P:response to vitamin A; P:blood vessel development; P:myelination in the peripheral nervo…
rud_dec2_c2766	rudi_c3658	PREDICTED: hypothetical protein [Saccoglossus kowalevskii]	8.0569e-53	F:zinc ion binding
rud_dec_c700	rudi_c5240	serine protease cfsp3	1.28452e-47	F:hydrolase activity
rud_dec_c8300	rudi_c4376	ribosomal protein rps21	2.7004e-47	C:ribosome; F:structural constituent of ribosome; P:translation
rud_dec_c2715	rudi_rep_c7136	u2 small nuclear rna auxiliary factor 1	1.38331e-42	F:RNA binding; C:nucleus; F:nucleotide binding; F:zinc ion binding
rud_dec2_c401	rudi_rep_c6650	60s ribosomal protein rpl34	1.59892e-42	C:ribosome; F:structural constituent of ribosome; P:translation
rud_dec2_rep_c3459	rudi_rep_c12570	serine protease cfsp3	1.44899e-39	F:peptidase activity
rud_dec2_rep_c3293	rudi_rep_c12922	serine protease cfsp3	1.6301e-37	F:hydrolase activity
rud_dec2_c1272	rudi_c523	venerupis decussatus epic-pcr fragment clone c9	1.98465e-37	-
rud_dec_c3474	rudi_c5669	17 beta hydroxysteroid dehydrogenase 4	5.38698e-37	P:oxidation reduction; F:binding; F:sterol binding; F:oxidoreductase activity; P:metabolic process; F:catalytic activity
rud_dec_c449	rudi_c32	loc446944 partial	5.08274e-35	F:GTP binding; F:GTPase activity; P:GTP catabolic process
rud_dec_c15968	rudi_c19960	dimethylarginine dimethylaminohydrolase	1.29138e-34	F:hydrolase activity, acting on carbon-nitrogen (but not peptide) bonds, in linear amidines; C:cytoplasm; F:hydrolase activity
rud_dec_c22383		cre-glrx-10 protein	6.29194e-32	P:cell redox homeostasis; F:electron carrier activity; F:protein disulfide oxidoreductase activity
rud_dec2_rep_c2866	rudi_rep_c12570	serine protease	2.53177e-29	F:catalytic activity
rud_dec_c5445	rudi_c2117	aldose 1-epimerase	1.25982e-26	F:catalytic activity
rud_dec_c39872	rudi_rep_c8219	PREDICTED: similar to tetraspanin, putative [Tribolium castaneum]	2.73525e-24	C:integral to membrane; C:membrane
rud_dec2_c959	rudi_c751	sialic acid-binding lectin	2.4407e-23	F:sugar binding
rud_dec2_c1996	rudi_c22004	upf0534 protein c4orf43 homolog	6.48773e-22	F:molecular_function; P:biological_process; C:cellular_component
rud_dec2_rep_c3203	rudi_c5946	chromosome 1 open reading frame 151	8.85829e-22	C:integral to membrane; C:mitochondrion
rud_dec_c1620	rudi_rep_c7420	type alpha partial	4.86549e-20	F:calcium ion binding
rud_dec_c13766	rudi_c2856	venerupis rhomboides satellite vrh281d sequence	2.76257e-19	-
rud_dec_c617	rudi_c608	paphia amabilis complete genome	4.46136e-19	-
rud_dec_c338	rudi_rep_c12192	venerupis decussata satellite vde023m sequence	1.83185e-18	-
rud_dec2_c601	rudi_rep_c6633	tandem repeat galectin	4.6362e-18	P:cellular process; C:mitochondrial inner membrane; F:protein binding; C:extracellular matrix; C:nucleus
rud_dec2_c1129	rudi_rep_c6940	gtp-binding protein rhoa	9.82237e-18	F:GTP binding; P:small GTPase mediated signal transduction; F:nucleotide binding; C:membrane; C:intracellular
rud_dec_c10474	rudi_c116	tsfm partial	1.79247e-17	C:mitochondrion
rud_dec_c38294		ACYPI004535 [Acyrthosiphon pisum]	5.78559e-16	P:oxidation reduction; F:oxidoreductase activity
rud_dec_c10852		riken cdna 2810410a08	1.81143e-15	F:nucleic acid binding; F:methyltransferase activity; P:methylation
rud_dec_c14248	rudi_c3580	hypothetical protein [Cryptococcus neoformans var. neoformans JEC21]	2.84791e-15	F:binding; F:sugar binding
rud_dec2_c274	rudi_rep_c6891	matrilin-like 40 kda protein	3.9784e-14	F:calcium ion binding
rud_dec_c29141	rudi_rep_c6977	sialic acid-binding lectin	8.79264e-14	F:sugar binding
rud_dec_c8991	rudi_c30042	haemonchus contortus clone 3 myosin heavy chain partial cds	1.15945e-13	-
rud_dec_c2349	rudi_rep_c7804	af108935mercenaria mercenaria microsatellite mme381 sequence	3.87346e-13	-
