# Supplementary material for: mRNA-Seq and microarray development for the Grooved carpet shell clam, Ruditapes decussatus: a functional approach to unravel host -parasite interaction
Source: BMC Genomics. 2013 Oct 29;14:741. doi: 10.1186/1471-2164-14-741 (PMC4007648; doi:10.1186/1471-2164-14-741)
Supplement: Additional file 5: Table S5 — GO assignment, sequence description and first e-value of blasted sequences (Genbank nr/nt database) with a manual curated annotation (e-value < 1e-10) for down regulated genes. [file 1471-2164-14-741-S5.xlsx]

## Sheet: Down regulated genes
Seq. Name	Rdecusdb Id	Seq. Description	min. eValue	GOs
rud_dec_c992	rudi_c5056	alcohol dehydrogenase	3.7792e-167	F:metal ion binding; F:oxidoreductase activity; P:oxidation reduction
rud_dec_c1835	rudi_rep_c7407	mitochondrial methylmalonate-semialdehyde dehydrogenase	5.88074e-155	F:methylmalonate-semialdehyde dehydrogenase (acylating) activity; P:oxidation reduction
rud_dec_c14521	rudi_c21308	cytoplasmic actin	4.96103e-133	C:cytoskeleton; C:cytoplasm; F:ATP binding
rud_dec_c2806	rudi_c2390	projectin short variant	5.52647e-129	F:protein binding
rud_dec2_c2811	rudi_c530	hypothetical protein BRAFLDRAFT_122572 [Branchiostoma floridae]	2.70325e-128	-
rud_dec2_c464	rudi_rep_c6935	heat shock protein 40	2.1489e-127	P:protein folding; F:unfolded protein binding; P:response to stress; F:heat shock protein binding
rud_dec_c3388	rudi_rep_c6713	glutathione s-transferase c	3.22758e-124	F:transferase activity
rud_dec_c39004		dynein heavy chain axonemal- partial	1.23441e-117	C:dynein complex; F:microtubule motor activity; P:microtubule-based movement
rud_dec_c2400	rudi_rep_c8344	rho glutathione s-transferase	3.50204e-115	F:transferase activity
rud_dec2_c1811	rudi_rep_c7136	splicing factor u2af 35 kda subunit-like isoform 2	2.39906e-109	F:RNA binding; C:Cajal body; P:termination of RNA polymerase II transcription; F:zinc ion binding; F:RS domain binding; C:nuclear speck; P:mRNA 3'-end processing; F:nucleotide binding; P:nuclear mRNA splicing, via spliceosome; P:mRNA export from nucleus; C:catalytic step 2 spliceosome
rud_dec2_c916	rudi_c4547	elongation factor 2	1.13945e-102	P:primary metabolic process; P:cellular metabolic process; F:GTP binding
rud_dec_c10882	rudi_c6142	iq and ubiquitin-like domain-containing protein	2.71772e-102	-
rud_dec_c6072	rudi_c1158	microtubule binding protein	8.22884e-97	F:transferase activity; F:protein binding
rud_dec_rep_c20999	rudi_c783	tandem repeat galectin	4.59796e-87	F:sugar binding
rud_dec2_c1883	rudi_rep_c7514	calmodulin variant 1	6.72438e-86	P:positive regulation of ryanodine-sensitive calcium-release channel activity; C:nucleoplasm; P:nerve growth factor receptor signaling pathway; P:platelet activation; P:glycogen catabolic process; P:regulation of release of sequestered calcium ion into cytosol by sarcoplasmic reticulum; F:thioesterase binding; F:N-terminal myristoylation domain binding; P:activation of phospholipase C activity; P…
rud_dec2_c2069	rudi_rep_c7073	nucleolar protein 56-like	7.77927e-86	-
rud_dec2_c1217	rudi_rep_c7237	metaxin 2	2.02574e-82	-
rud_dec_c24979	rudi_c18369	arginase type i-like protein	1.0901e-80	F:metal ion binding; F:arginase activity; P:arginine metabolic process
rud_dec_c21455	rudi_c20324	hydrocephalus-inducing partial	1.48921e-79	P:multicellular organismal development
rud_dec_c439	rudi_rep_c7648	hmgb-like protein	2.43743e-79	F:oxidoreductase activity; F:protein binding
rud_dec2_rep_c3627	rudi_rep_c6505	histone -like	4.40389e-79	C:nucleosome; F:DNA binding; P:nucleosome assembly; C:nucleus
rud_dec_c21450	rudi_c23257	seryl-trna synthetase	8.62063e-75	F:ATP binding; C:cytosol; P:seryl-tRNA aminoacylation; C:mitochondrion; F:serine-tRNA ligase activity
rud_dec_c18741	rudi_c20813	thrombospondin 4	9.1936e-74	P:cell-matrix adhesion; P:bone development; F:calcium ion binding; F:heparin binding; P:positive regulation of cellular process; C:perinuclear region of cytoplasm; P:skeletal system morphogenesis; P:anatomical structure formation involved in morphogenesis; C:extracellular region part; P:cell migration
rud_dec2_c1370	rudi_c21345	adamts-like 3	1.12923e-70	C:cytoskeleton; P:cell cycle; P:organelle organization
rud_dec_c2483	rudi_rep_c7764	taxilin alpha	2.41574e-70	-
rud_dec_c13217	rudi_rep_c20891	omega glutathione s-transferase	5.92027e-69	P:metabolic process; C:cytoplasm; F:glutathione transferase activity
rud_dec_c873	rudi_rep_c6790	calmodulin	9.00032e-69	P:detection of calcium ion; P:positive regulation of NFAT protein import into nucleus; P:mitotic spindle organization; F:N-terminal myristoylation domain binding; P:synaptic transmission; P:metarhodopsin inactivation; F:myosin VI head/neck binding; P:male courtship behavior; P:kinetochore organization; P:regulation of light-activated channel activity; P:adaptation of rhodopsin mediated signaling;…
rud_dec_c4413	rudi_c5404	calponin-like protein	2.07825e-64	P:actomyosin structure organization; F:actin binding
rud_dec_c15031	rudi_c14844	protofilament ribbon protein	6.0703e-64	-
rud_dec_c2386	rudi_c710	copine family protein	1.41294e-63	-
rud_dec2_c29	rudi_rep_c6548	solute carrier family 25 member 38	3.92528e-63	P:erythrocyte differentiation; P:transport; C:membrane; C:mitochondrion
rud_dec_c1834	rudi_rep_c6706	b chain structure of calmodulin bound to a calcineurin peptide: a new way of making an old binding mode	8.80911e-59	P:positive regulation of ryanodine-sensitive calcium-release channel activity; P:glucose metabolic process; P:G-protein coupled receptor protein signaling pathway; P:regulation of synaptic transmission; F:phosphoinositide 3-kinase binding; P:G1/S transition of mitotic cell cycle; F:N-terminal myristoylation domain binding; C:cytosol; P:negative regulation of ryanodine-sensitive calcium-release ch…
rud_dec_c1242	rudi_c4303	PREDICTED: hypothetical protein [Strongylocentrotus purpuratus]	1.61899e-58	-
rud_dec2_c1247	rudi_rep_c6977	sialic acid-binding lectin	4.84649e-58	F:sugar binding
rud_dec_c13572	rudi_c36088	eukaryotic translation initiation factor 2 subunit 2	1.35397e-57	P:translational initiation; F:translation initiation factor activity
rud_dec_c8865	rudi_c5363	rna (guanine-9-)-methyltransferase domain-containing protein 3	3.53565e-55	F:methyltransferase activity; F:transferase activity
rud_dec_c16482	rudi_c34259	peptidylprolyl isomerase (ec ) - rat	6.57966e-52	P:protein folding; P:protein peptidyl-prolyl isomerization; F:peptidyl-prolyl cis-trans isomerase activity
rud_dec2_c1224	rudi_rep_c8294	actin variant 1	1.39573e-51	C:cytoskeleton; C:cytoplasm; F:ATP binding; F:protein binding
rud_dec_c16526	rudi_c2547	sperm-associated antigen 16	4.72424e-51	F:protein binding
rud_dec2_c2573	rudi_rep_c7540	reelin, partial [Lacerta viridis]	6.60941e-50	-
rud_dec_c1253	rudi_rep_c7157	fructose- -bisphosphatase	1.20428e-49	P:carbohydrate biosynthetic process; C:cytoplasm; F:fructose 1,6-bisphosphate 1-phosphatase activity
rud_dec_c986	rudi_c5677	usp-like protein isoform 1	2.38306e-49	-
rud_dec_c22	rudi_c1168	af084451_1calmodulin mutant syncam32	4.53769e-48	F:calcium ion binding
rud_dec_c11808	rudi_rep_c10471	calmodulin	5.10375e-48	C:cytosol; P:positive regulation of DNA binding; P:cell cycle; F:calcium ion binding; C:spindle pole; C:spindle microtubule; P:regulation of cytokinesis; F:phospholipase binding; C:centrosome; F:thioesterase binding; F:calcium-dependent protein binding; F:protein domain specific binding; C:extracellular region; C:nucleoplasm; F:phosphoinositide 3-kinase binding; P:muscle contraction; F:titin bind…
rud_dec_c9706	rudi_rep_c11802	heat shock protein 40	8.23411e-48	P:protein folding; F:unfolded protein binding; P:response to stress; F:heat shock protein binding
rud_dec2_c813	rudi_c15217	down-regulator of transcription 1-like	2.89712e-45	F:TATA-binding protein binding; P:negative regulation of transcription from RNA polymerase II promoter; F:sequence-specific DNA binding; P:histone H3 acetylation; F:transcription corepressor activity; C:Ada2/Gcn5/Ada3 transcription activator complex
rud_dec_c23495	rudi_c25171	axonemal dynein heavy chain 8 long form	3.76163e-45	P:microtubule-based movement; C:dynein complex; F:ATP binding; F:microtubule motor activity
rud_dec_c27448	rudi_c17773	phosphoenolpyruvate carboxykinase	1.51429e-44	C:cytoplasm; P:gluconeogenesis; F:GTP binding; F:kinase activity; P:phosphorylation; F:phosphoenolpyruvate carboxykinase (GTP) activity
rud_dec_s46451	rudi_rep_c10855	venerupis philippinarum clone replacement histone complete cds	9.2936e-44	-
rud_dec_c11817	rudi_rep_c8705	ruditapes philippinarum srp54 intron isolate ai16	1.0643e-43	-
rud_dec_c10444	rudi_c249	PREDICTED: predicted protein-like [Saccoglossus kowalevskii]	4.38454e-43	-
rud_dec_c1314	rudi_rep_c7029	rho glutathione s-transferase	1.1397e-42	F:transferase activity
rud_dec2_rep_c3256	rudi_c5614	histidine triad nucleotide-binding protein 1	4.54409e-42	F:catalytic activity
rud_dec2_c1580	rudi_c5614	histidine triad nucleotide-binding protein 1	7.03873e-42	F:catalytic activity
rud_dec2_c552	rudi_rep_c6773	histidine triad nucleotide-binding protein 1	1.14491e-41	F:catalytic activity
rud_dec_c33491	rudi_c23469	mutant guanine nucleotide-binding protein g alpha subunit	3.31926e-41	P:water transport; F:signal transducer activity; F:GTP binding; C:intrinsic to membrane; P:tissue homeostasis; P:sensory perception of smell; P:DNA methylation; C:heterotrimeric G-protein complex; P:intracellular transport; P:genetic imprinting; P:multicellular organism growth; P:cellular response to glucagon stimulus; F:G-protein beta/gamma-subunit binding; P:platelet activation; F:guanyl-nucleo…
rud_dec_c13948	rudi_rep_c10691	PREDICTED: hypothetical protein [Saccoglossus kowalevskii]	2.29363e-40	F:calcium ion binding; F:cAMP-dependent protein kinase regulator activity; P:signal transduction
rud_dec_c13476		aminocarboxymuconate semialdehyde decarboxylase-like	4.4622e-40	F:catalytic activity; P:metabolic process
rud_dec_c10707	rudi_c4088	williams-beuren syndrome chromosome region 16	1.10763e-39	C:mitochondrion
rud_dec_rep_c43401	rudi_rep_c9070	fh protein interacting protein fip2-like	1.38268e-39	C:membrane
rud_dec_c808	rudi_c2909	sarcoplasmic calcium-binding protein	3.34468e-39	F:calcium ion binding
rud_dec_c12065		glutathione s-transferase	6.78955e-39	F:protein binding
rud_dec_rep_c10735	rudi_rep_c13030	venerupis decussatus partial srp54 gene for signal recognition particle 54-kda clone exons a-b	9.64659e-38	-
rud_dec2_c58	rudi_rep_c6773	histidine triad nucleotide-binding protein 1	1.82676e-37	F:catalytic activity
rud_dec2_rep_c3414	rudi_rep_c8694	aldehyde reductase 1	1.95583e-37	F:oxidoreductase activity; P:oxidation reduction
rud_dec_c23196	rudi_c32022	kiaa1410 partial	1.17141e-36	F:microtubule motor activity; C:dynein complex; P:ATP catabolic process; F:ATP binding; P:microtubule-based movement; F:ATPase activity
rud_dec_rep_c44701	rudi_rep_c13379	drosophila melanogaster partial	7.61604e-36	P:oxidation reduction; F:oxidoreductase activity; F:aldehyde reductase activity
rud_dec_c22536	rudi_c19261	spermatogenesis associated 6- partial	1.46369e-35	F:molecular_function; P:biological_process; C:cellular_component
rud_dec2_c136	rudi_c4622	dtw domain containing 1	1.98761e-35	-
rud_dec_c10382	rudi_c188	proline-serine-threonine phosphatase-interacting protein 2	2.927e-35	-
rud_dec_c18089		nudix hydrolase chloroplastic-like	7.50243e-35	F:hydrolase activity
rud_dec_c24358	rudi_c27812	thioredoxin domain-containing protein 3 homolog	8.55801e-35	P:nucleoside diphosphate phosphorylation; F:nucleoside diphosphate kinase activity; P:UTP biosynthetic process; F:ATP binding; P:multicellular organismal process; P:GTP biosynthetic process; P:developmental process; P:CTP biosynthetic process
rud_dec_c11467	rudi_c2546	sialic acid-binding lectin	1.14729e-34	F:protein binding
rud_dec_c18401	rudi_rep_c27581	sjchgc05643 protein	1.20043e-34	F:kinase activity; P:phosphorylation
rud_dec_c9100	rudi_rep_c28801	calmodulin	1.48631e-34	F:calcium ion binding
rud_dec_c25987	rudi_c31249	calmodulin-like isoform 2	1.86276e-34	-
rud_dec_c655	rudi_c2390	novel protein titin	2.31745e-34	C:intracellular organelle part; F:protein kinase activity; C:sarcomere; P:myofibril assembly; P:primary metabolic process; P:cardiac muscle tissue development; P:cellular metabolic process; P:system process; P:regulation of catalytic activity; P:regulation of cellular process; F:cytoskeletal protein binding; P:response to stimulus
rud_dec_c29388	rudi_c30955	loc548359 protein	2.71495e-34	-
rud_dec_c11731	rudi_c1740	mgc82104 protein	4.22391e-34	F:hydrolase activity
rud_dec_c2001	rudi_rep_c7754	hephaestin isoform partial	6.24257e-34	F:oxidoreductase activity; F:copper ion binding; F:metal ion binding; P:oxidation reduction
rud_dec_c2753	rudi_rep_c11317	glucose dehydrogenase	1.58029e-33	P:oxidation reduction
rud_dec_c22035	rudi_c18440	peptidoglycan recognition protein 1 precursor	1.92858e-33	F:N-acetylmuramoyl-L-alanine amidase activity; P:peptidoglycan catabolic process; F:zinc ion binding
rud_dec2_rep_c2614	rudi_c2086	venerupis decussatus partial srp54 gene for signal recognition particle 54-kda clone exons a-b	2.36228e-33	-
rud_dec_rep_c26937	rudi_rep_c33196	venerupis decussatus partial srp54 gene for signal recognition particle 54-kda clone exons a-b	5.86264e-33	-
rud_dec_c3323	rudi_c15217	down-regulator of transcription 1	2.22011e-32	F:TATA-binding protein binding; P:negative regulation of transcription from RNA polymerase II promoter; F:sequence-specific DNA binding; P:histone H3 acetylation; F:transcription corepressor activity; C:Ada2/Gcn5/Ada3 transcription activator complex
rud_dec_c11668	rudi_c1759	hypothetical protein BRAFLDRAFT_152015 [Branchiostoma floridae]	2.35135e-32	F:scavenger receptor activity; C:membrane
rud_dec_c2600	rudi_c505	caveolin 3	1.30818e-31	C:membrane
rud_dec_c13244	rudi_c2008	PREDICTED: hypothetical protein [Saccoglossus kowalevskii]	4.73615e-31	-
rud_dec_c7411	rudi_c36956	adenylate kinase 7	9.85229e-31	F:ATP binding; P:nucleobase, nucleoside, nucleotide and nucleic acid metabolic process; F:nucleobase, nucleoside, nucleotide kinase activity
rud_dec_c6702	rudi_rep_c14235	taxilin alpha	2.94687e-30	-
rud_dec2_c1888	rudi_rep_c7002	triosephosphate isomerase	3.34909e-30	P:metabolic process; F:catalytic activity; F:triose-phosphate isomerase activity; F:isomerase activity
rud_dec_c3308	rudi_rep_c13521	af108927mercenaria mercenaria microsatellite mme299 sequence	4.88879e-30	-
rud_dec_c3091	rudi_c5752	venerupis decussatus partial srp54 gene for signal recognition particle 54-kda clone exons a-b	1.22044e-29	-
rud_dec_rep_c10120	rudi_rep_c6698	28s ribosomal protein mitochondrial	3.8519e-29	F:structural constituent of ribosome; C:ribosome; P:translation
rud_dec_rep_c21681	rudi_rep_c6774	ccaat enhancer binding protein	4.32487e-29	P:transcription, DNA-dependent; F:transcription factor activity; F:sequence-specific DNA binding; F:protein dimerization activity
rud_dec_c17537	rudi_c2390	muscle m-line assembly protein unc-89	9.93074e-29	F:ATP binding; P:protein amino acid phosphorylation; F:protein serine/threonine kinase activity; F:protein binding
rud_dec_c19620	rudi_c4239	iq motif containing d-like isoform 1	3.00261e-28	-
rud_dec2_c73	rudi_rep_c12847	c1q domain containing protein 1q21	4.97451e-28	F:protein binding
rud_dec2_c1251	rudi_rep_c7010	chromosome 9 open reading frame 116	6.45811e-28	-
rud_dec_c1698	rudi_rep_c7115	hypothetical protein BRAFLDRAFT_66812 [Branchiostoma floridae]	6.57619e-28	F:binding; F:sugar binding
rud_dec_c19882	rudi_c20508	bag family molecular chaperone regulator 1-like	1.77478e-27	C:intracellular organelle; P:apoptosis; F:protein binding; P:regulation of cellular process
rud_dec_rep_c43464	rudi_rep_c17711	microsomal glutathione s-transferase 1-like	2.66614e-27	F:transferase activity
rud_dec2_c1010	rudi_rep_c7066	peptide o-xylosyltransferase-like	4.1992e-27	P:oxidation reduction; F:heme binding; P:response to oxidative stress; F:peroxidase activity
rud_dec_c7460	rudi_rep_c20150	achain solution structure of the kh-qua2 region of the xenopus star-gsg quaking	5.31041e-27	P:myelination; F:RNA binding; P:vasculogenesis; P:regulation of translation; C:nucleolus; P:muscle cell differentiation; P:RNA splicing; P:positive regulation of gene expression; P:long-chain fatty acid biosynthetic process; P:mRNA processing; C:cytoplasm; C:plasma membrane; F:SH3 domain binding; P:mRNA transport
rud_dec_c38615	rudi_c32102	protein fam72a-like	7.41727e-27	C:cellular_component
rud_dec_c27612	rudi_c21127	egf-like domain-containing protein	1.07764e-26	F:calcium ion binding; F:protein binding
rud_dec2_c2322	rudi_c5569	protein plant cadmium resistance 2-like	2.21716e-26	-
rud_dec_c11334	rudi_c5856	upf0704 protein c6orf165 homolog	3.18488e-26	-
rud_dec_c12917		universal stress protein	4.78007e-26	P:response to stress
rud_dec_c28075	rudi_c17145	17-beta-hydroxysteroid dehydrogenase 14-like	6.33291e-26	C:cytoplasm; F:oxidoreductase activity; P:metabolic process
rud_dec_c856	rudi_rep_c7806	coagulation factor x-like	1.42479e-25	F:serine-type endopeptidase activity; P:proteolysis
rud_dec_c22805	rudi_c19143	solute carrier family member 4	2.36919e-25	F:choline transmembrane transporter activity; C:plasma membrane; P:choline transport; P:transmembrane transport
rud_dec_c11853	rudi_c5331	spisula solidissima gene for zinc finger protein sso- complete cds	3.0346e-25	-
rud_dec_c24622	rudi_c36388	hypothetical protein BRAFLDRAFT_90095 [Branchiostoma floridae]	4.61579e-25	P:nucleobase, nucleoside, nucleotide and nucleic acid metabolic process; F:ATP binding; F:nucleobase, nucleoside, nucleotide kinase activity
rud_dec_c20302	rudi_c36956	adenylate kinase 7	5.0846e-25	F:ATP binding; P:nucleobase, nucleoside, nucleotide and nucleic acid metabolic process; F:nucleobase, nucleoside, nucleotide kinase activity
rud_dec_c9339	rudi_c1667	protein	7.07953e-25	C:viral capsid
rud_dec2_c707	rudi_c2390	muscle m-line assembly protein unc-89	7.14669e-25	F:ATP binding; F:protein kinase activity; F:nucleotide binding; P:protein amino acid phosphorylation; F:protein serine/threonine kinase activity
rud_dec2_c1145	rudi_rep_c12833	venerupis decussatus partial srp54 gene for signal recognition particle 54-kda clone exons a-b	8.5334e-25	-
rud_dec_c36473	rudi_c32231	rho glutathione s-transferase	9.62247e-25	F:transferase activity
rud_dec_c15792	rudi_c5022	glucokinase regulatory	1.08431e-24	P:carbohydrate metabolic process; F:sugar binding
rud_dec_c17615	rudi_c35704	sem2a_schgr ame: full=semaphorin-2a short=sema-2a ame: full=sema ii flags: precursor	1.14606e-24	F:protein binding
rud_dec2_c1380	rudi_c3364	dna polymerase subunit delta 4	1.19135e-24	P:DNA replication; C:nucleus
rud_dec_c25408	rudi_c3029	tektin a1	2.32828e-24	P:microtubule cytoskeleton organization; C:microtubule
rud_dec2_c1625	rudi_rep_c12327	f-box only protein 2-like	5.33374e-24	-
rud_dec_c21301		PREDICTED: hypothetical protein [Strongylocentrotus purpuratus]	5.37682e-24	-
rud_dec_c20493	rudi_c14770	kpsh1_pinfu ame: full=serine threonine-protein kinase h1 homolog	1.90172e-23	F:ATP binding; P:protein amino acid phosphorylation; F:protein serine/threonine kinase activity
rud_dec_rep_c44107	rudi_rep_c12178	aldo-keto reductase	2.17033e-23	F:oxidoreductase activity; P:oxidation reduction
rud_dec_rep_c32777	rudi_rep_c13510	venerupis decussatus partial srp54 gene for signal recognition particle 54-kda clone exons a-b	1.8024e-22	-
rud_dec_c7267	rudi_rep_c11927	triosephosphate partial	2.22489e-22	P:metabolic process; F:triose-phosphate isomerase activity
rud_dec_c20712	rudi_c17351	aldose 1-epimerase	2.6491e-22	F:isomerase activity; F:carbohydrate binding; P:hexose metabolic process
rud_dec_c373	rudi_rep_c10578	tetraspanin 3-like	5.2744e-22	C:integral to membrane; C:membrane
rud_dec_rep_c45104	rudi_rep_c13207	venerupis decussatus partial srp54 gene for signal recognition particle 54-kda clone exons a-b	7.4614e-22	-
rud_dec_c21621	rudi_c4808	omega glutathione s-transferase	7.51643e-22	P:metabolic process; C:cytoplasm; F:glutathione transferase activity
rud_dec_c21947	rudi_rep_c15817	rna (guanine-9-) methyltransferase domain containing 3	1.22083e-21	F:methyltransferase activity; F:transferase activity
rud_dec_c23549	rudi_c19124	tenascin-n partial	1.48365e-21	F:receptor binding; P:signal transduction
rud_dec_c11037	rudi_c31395	hypothetical protein BRAFLDRAFT_106563 [Branchiostoma floridae]	2.92754e-21	-
rud_dec_c24874	rudi_c25864	glutaredoxin a	3.75348e-21	P:cell redox homeostasis; F:electron carrier activity; F:protein disulfide oxidoreductase activity
rud_dec_c30104	rudi_c33762	cg31751 cg31751-pa	6.04502e-21	-
rud_dec_c21456	rudi_rep_c30161	venerupis decussatus epic-pcr fragment clone c7	2.02659e-20	-
rud_dec_c18069	rudi_c1667	isoform b	2.62767e-20	C:viral capsid
rud_dec_c35792	rudi_c25431	aspartate racemase	5.73161e-20	F:pyridoxal phosphate binding; P:cellular amino acid metabolic process; F:aspartate racemase activity
rud_dec_c40879	rudi_c31077	oreochromis niloticus ras-related protein rab-6a-like mrna	6.063e-20	F:GTP binding; P:small GTPase mediated signal transduction
rud_dec_c9844	rudi_c4622	dtw domain containing 1	6.37157e-19	-
rud_dec_rep_c45124	rudi_rep_c12503	aldo keto reductase family protein	9.17458e-19	P:metabolic process; F:oxidoreductase activity
rud_dec_rep_c44931	rudi_rep_c6607	60s ribosomal protein l1	1.00174e-18	P:mycelium development; F:structural constituent of ribosome; F:RNA binding; P:translation; P:RNA processing; C:large ribosomal subunit
rud_dec_c27379	rudi_c18137	c-type lectin	1.13478e-18	F:carbohydrate binding
rud_dec_rep_c28529	rudi_rep_c36743	venerupis decussatus partial srp54 gene for signal recognition particle 54-kda clone exons a-b	1.60632e-18	-
rud_dec_c11342	rudi_c3668	pol-like protein	1.87746e-18	F:RNA binding; P:RNA-dependent DNA replication; F:RNA-directed DNA polymerase activity
rud_dec_c17303	rudi_c14920	protein	2.04904e-18	P:response to stress
rud_dec_c13552	rudi_c1429	scavenger receptor cysteine-rich protein precursor	3.51991e-18	F:scavenger receptor activity; C:membrane
rud_dec_c12722	rudi_rep_c12018	venus verrucosa satellite vve008d sequence	5.1871e-18	-
rud_dec_c24112	rudi_c20501	fibrinogen and fibronectin	6.39267e-18	F:receptor binding; P:signal transduction; C:extracellular space
rud_dec_c10630	rudi_rep_c12998	kielin chordin-like protein precursor	6.78667e-18	P:metabolic process
rud_dec_c5947	rudi_c4502	histone 1o	1.34267e-17	C:nucleosome; F:DNA binding; C:nucleus; P:nucleosome assembly
rud_dec_c1571	rudi_rep_c7135	ruditapes philippinarum srp54 intron isolate ai16	1.93041e-17	-
rud_dec_c14704	rudi_c12712	sorbitol partial	2.19599e-17	F:binding; F:catalytic activity
rud_dec2_c1306	rudi_rep_c6862	hypothetical protein BRAFLDRAFT_118811 [Branchiostoma floridae]	2.24987e-17	P:response to biotic stimulus; C:integral to membrane
rud_dec_c30861	rudi_c6296	nuclear pore complex protein nup205-like	4.59125e-17	C:pore complex; F:porin activity; C:nuclear envelope
rud_dec_c42126	rudi_c25553	hypothetical protein BRAFLDRAFT_67698 [Branchiostoma floridae]	4.68963e-17	-
rud_dec2_c608	rudi_rep_c7376	surface lpxtg-motif cell wall anchor domain protein	9.48006e-17	C:cell wall
rud_dec_c3214	rudi_rep_c10766	tumor necrosis factor ligand superfamily member	2.81779e-16	F:tumor necrosis factor receptor binding; P:immune response; C:membrane
rud_dec_c30022	rudi_rep_c27216	venerupis decussatus epic-pcr fragment clone c7	3.33563e-16	-
rud_dec_c25895	rudi_c32422	malonyl- synthase	4.58055e-16	F:catalytic activity; P:metabolic process
rud_dec_c965	rudi_rep_c7694	usp-like protein isoform 1	4.66522e-16	P:response to stress
rud_dec2_c358	rudi_rep_c7738	baculoviral iap repeat-containing protein 2 isoform 2	4.85235e-16	P:cell surface receptor linked signaling pathway; F:protein binding; C:cytoplasm; P:anti-apoptosis; F:ubiquitin-protein ligase activity; P:protein ubiquitination; C:membrane part; C:nucleus
rud_dec_c7943	rudi_c17880	GJ22091 [Drosophila virilis]	8.67621e-16	F:GTP binding; P:small GTPase mediated signal transduction; F:GTPase activity; P:GTP catabolic process; C:membrane
rud_dec_c1528	rudi_rep_c7394	usp-like protein isoform partial	9.53638e-16	P:response to stress
rud_dec2_c1318	rudi_rep_c8190	usp-like protein isoform 2	2.95885e-15	P:response to stress
rud_dec_c42468		cg14903 cg14903-pa	5.2732e-15	P:translation; P:protein amino acid dephosphorylation; F:aminoacyl-tRNA hydrolase activity; P:peptidyl-tyrosine dephosphorylation; F:protein tyrosine phosphatase activity
rud_dec_c10496		loc733381 protein	5.40125e-15	; F:protein binding
rud_dec_c7619	rudi_rep_c33148	s-acyl fatty acid synthase medium chain	5.4501e-15	P:biosynthetic process
rud_dec2_rep_c2795	rudi_rep_c6676	ubiquinol-cytochrome c reductase complex 11 kda	7.6838e-15	P:mitochondrial electron transport, ubiquinol to cytochrome c; F:ubiquinol-cytochrome-c reductase activity
rud_dec_c14157	rudi_c15342	transcription intermediary factor 1-alpha-like	7.74559e-15	F:metal ion binding; F:zinc ion binding; C:intracellular
rud_dec_c18117	rudi_rep_c35688	venus verrucosa satellite vve048d sequence	1.53932e-14	-
rud_dec_c35947	rudi_c29796	protein spec3-like	2.10011e-14	C:cell part
rud_dec_c18803	rudi_rep_c18065	von willebrand factor d and egf domain-containing protein	2.37555e-14	F:protein tyrosine kinase activity; P:multicellular organismal development; P:Wnt receptor signaling pathway; C:extracellular region
rud_dec_c38136	rudi_c29202	tetratricopeptide repeat protein 38-like	3.27313e-14	F:scavenger receptor activity; C:membrane
rud_dec2_c3043	rudi_rep_c13281	imsp3_venph ame: full=insoluble matrix shell protein 3 short=imsp3 flags: precursor	3.585e-14	-
rud_dec_c16349	rudi_c3005	FREP3-Fbg5 [Biomphalaria glabrata]	3.75675e-14	F:receptor binding; P:signal transduction; C:extracellular space
rud_dec_c26500	rudi_c22228	nfx1-type zinc finger-containing protein 1	4.02863e-14	-
rud_dec_c17712	rudi_c16040	venerupis decussatus epic-pcr fragment clone b8	5.40189e-14	-
rud_dec2_rep_c3202	rudi_rep_c6583	protein	7.06657e-14	F:phospholipase A2 activity; F:hydrolase activity; P:lipid catabolic process; C:extracellular region
rud_dec_c19502	rudi_c17197	beta-ig-h3 fasciclin	7.47192e-14	-
rud_dec_c24021	rudi_c13654	e3 ubiquitin-protein ligase iap-3-like	9.26596e-14	F:metal ion binding; F:zinc ion binding; C:intracellular
rud_dec_c23422	rudi_c27083	hypotheticial protein	9.29769e-14	-
rud_dec_rep_c15358	rudi_rep_c19836	venerupis decussatus partial srp54 gene for signal recognition particle 54-kda clone exons a-b	1.34166e-13	-
rud_dec_rep_c41450	rudi_rep_c12202	meleagris gallopavo tubulin alpha-3 chain-like mrna	1.80413e-13	F:GTP binding; C:microtubule; P:microtubule-based process
rud_dec_c5002	rudi_c1407	doublesex and mab-3 related transcription factor-like protein	1.92895e-13	P:regulation of transcription, DNA-dependent; P:transcription, DNA-dependent; P:sex differentiation; C:nucleus; F:transcription factor activity; F:DNA binding
rud_dec_c7179	rudi_rep_c8522	ccaat enhancer binding protein	2.35491e-13	P:transcription, DNA-dependent; F:DNA binding
rud_dec_c17775	rudi_c6273	PREDICTED: hypothetical protein [Saccoglossus kowalevskii]	2.67513e-13	P:proteolysis; F:peptidase activity
rud_dec_c23746	rudi_c22224	leucine rich repeat containing 45-like	3.30345e-13	F:calcium ion binding
rud_dec_c25035		short-chain collagen c4-like	3.30357e-13	-
rud_dec2_c782	rudi_rep_c12752	conodipine-m alpha chain=phospholipase a2	4.24118e-13	F:phospholipase A2 activity; F:hydrolase activity; P:lipid catabolic process; C:extracellular region
rud_dec2_c851	rudi_rep_c6614	litopenaeus vannamei calreticulin complete cds	4.63301e-13	-
rud_dec2_c1213	rudi_rep_c7332	lipoxygenase homology domain-containing protein 1	4.77551e-13	F:protein binding
rud_dec2_c1124	rudi_c3202	hypothetical protein BRAFLDRAFT_117369 [Branchiostoma floridae]	4.85531e-13	P:cell-cell signaling; P:multicellular organismal development
rud_dec_rep_c17116	rudi_rep_c8947	venerupis decussatus partial srp54 gene for signal recognition particle 54-kda clone exons a-b	5.83585e-13	-
rud_dec_rep_c21946	rudi_rep_c7505	dlp12 prophage integrase	7.66635e-13	F:prophage integrase activity; F:DNA binding; P:DNA integration; P:DNA recombination
rud_dec_c14217	rudi_c4384	venerupis pullastra satellite vpu193m sequence	9.98262e-13	-
rud_dec_rep_c43952	rudi_rep_c10320	aldo keto reductase family protein	1.01953e-12	F:oxidoreductase activity
rud_dec_c4260	rudi_rep_c7747	egf-like partial	1.19887e-12	F:calcium ion binding; F:sugar binding
rud_dec_c3735	rudi_rep_c12915	c1q domain containing protein 1q7	1.53894e-12	F:protein binding
rud_dec2_c276	rudi_rep_c6614	litopenaeus vannamei calreticulin complete cds	1.81567e-12	-
rud_dec_c29459	rudi_rep_c33715	dehydrogenase reductase sdr family member 11-like	2.50929e-12	-
rud_dec2_c33	rudi_c1379	strongylocentrotus purpuratus xbp1-prov protein mrna	2.531e-12	-
rud_dec_rep_c45440	rudi_rep_c6774	ccaat enhancer binding protein	3.96559e-12	F:transcription factor activity; F:sequence-specific DNA binding; F:protein dimerization activity; C:nucleus; P:regulation of transcription, DNA-dependent
rud_dec_c1112	rudi_rep_c7497	venerupis decussatus epic-pcr fragment clone c11	4.12791e-12	-
rud_dec_c15417	rudi_c32511	low quality protein: beta-mannosidase-like	4.50418e-12	F:hydrolase activity, hydrolyzing O-glycosyl compounds; P:metabolic process
rud_dec_c1093	rudi_rep_c7738	achain structure of the ciap2 ring domain	7.13185e-12	P:protein heterooligomerization; C:protein complex; P:spermatogenesis; P:anti-apoptosis; F:ubiquitin-protein ligase activity; P:protein ubiquitination; C:membrane raft; F:protein binding; P:cell surface receptor linked signaling pathway; C:cytoplasm; C:nucleus
rud_dec_c1948	rudi_c221	insulin beta-subunit	7.16971e-12	P:protein amino acid phosphorylation; P:transmembrane receptor protein tyrosine kinase signaling pathway; F:protein domain specific binding; F:transmembrane receptor protein tyrosine kinase activity; C:plasma membrane
rud_dec_c4664	rudi_c4759	predicted protein [Ostreococcus lucimarinus CCE9901]	7.4741e-12	F:calcium ion binding
rud_dec_c19952	rudi_c36675	astacin family metalloendopeptidase farm-1	8.1645e-12	-
rud_dec_c17140	rudi_c17534	nanor b-like	1.11073e-11	-
rud_dec_c27848	rudi_c6025	immune-related hdd11	1.13275e-11	P:oxidation reduction; F:oxidoreductase activity; C:integral to membrane; P:electron transport chain; C:membrane; P:transport; F:molecular_function; P:defense response to protozoan; C:extracellular region; P:innate immune response; P:defense response to bacterium
rud_dec_c1971	rudi_rep_c10291	predicted protein [Aspergillus terreus NIH2624]	1.22869e-11	-
rud_dec_c12680	rudi_c13705	hemagglutinin amebocyte aggregation factor precursor	1.348e-11	-
rud_dec_c13802	rudi_c1800	atp-binding cassette sub-family g member 5	2.59961e-11	F:ATP binding; P:transport; C:integral to membrane
rud_dec_c30623	rudi_c18578	btb poz domain-containing protein 2	2.74057e-11	-
rud_dec_c3817	rudi_c20679	hypothetical protein [Platynereis dumerilii]	3.3625e-11	F:protein binding
rud_dec_c7681	rudi_c8730	paulinella chromatophora complete genome	5.58326e-11	-
rud_dec_c35092	rudi_c29098	ankyrin repeat domain 54	6.12831e-11	-
rud_dec_c41122	rudi_rep_c36648	transmembrane protein 205	8.73812e-11	C:integral to membrane; C:membrane
rud_dec_c8616	rudi_rep_c27981	hypothetical protein ACLA_094050 [Aspergillus clavatus NRRL 1]	1.1329e-10	-
rud_dec_c6984	rudi_c4695	megavirus complete genome	1.50787e-10	-
rud_dec2_c2819	rudi_c27170	PREDICTED: hypothetical protein [Hydra magnipapillata]	1.9639e-10	-
rud_dec2_c905	rudi_rep_c10291	hypothetical protein ACLA_094050 [Aspergillus clavatus NRRL 1]	2.22456e-10	-
rud_dec_c22857	rudi_c31187	low quality protein: von willebrand factor type egf and pentraxin domain-containing protein 1-like	2.40098e-10	-
rud_dec_c4683	rudi_c5566	hypothetical protein BRAFLDRAFT_81045 [Branchiostoma floridae]	3.79815e-10	P:DNA repair; F:nuclease activity; C:intracellular
rud_dec2_rep_c3407	rudi_rep_c6774	ccaat enhancer binding protein	3.95952e-10	F:transcription factor activity; F:sequence-specific DNA binding; F:protein dimerization activity
rud_dec_c8201	rudi_rep_c7002	triosephosphate isomerase	4.76858e-10	P:metabolic process; F:triose-phosphate isomerase activity
rud_dec_c24863	rudi_c4102	alpha macroglobulin	8.73879e-10	P:negative regulation of endopeptidase activity; C:extracellular space; C:extracellular region; F:endopeptidase inhibitor activity
