# Supplementary material for: mRNA-Seq and microarray development for the Grooved carpet shell clam, Ruditapes decussatus: a functional approach to unravel host -parasite interaction
Source: BMC Genomics. 2013 Oct 29;14:741. doi: 10.1186/1471-2164-14-741 (PMC4007648; doi:10.1186/1471-2164-14-741)
Supplement: Additional file 6: Table S6 — Retrieval of keyword lectins in Rdecusdb and classification of lectins according to Superfamily prediction. Sequences are distributed according to sequence name, superfamily and support e-value, family and respective support e-value and domain architecture. Colors represent classification, being yellow for c-type lectins, blue for C1q (TNF-like), green for galactose binding lectins, pink for Fibrogen C-terminal domain like, red for galectin and light cyan for Scavenger receptor cysteine rich domain. Black triangles denote the presence of a signal peptide and FC represents Fold change in the actual study. [file 1471-2164-14-741-S6.xlsx]

## Sheet: Sheet1
	Sequence	Rdecusdb Id	Superfamily	evalue	Family	evalue	Domains architecture	FC
	rud_dec_rep_c29044	rudi_rep_c6803	Concanavalin A-like lectins/glucanases	2.45e-05	Galectin (animal S-lectin)	0.010
	rud_dec_c9175	rudi_rep_c20539	Concanavalin A-like lectins/glucanases	2.85e-03	Galectin (animal S-lectin)	0.016
	rud_dec_c6516	rudi_rep_c16775	Concanavalin A-like lectins/glucanases	2.02e-21	Galectin (animal S-lectin)	0.0011
	rud_dec_c5972	rudi_c783	Concanavalin A-like lectins/glucanases	1.04e-36	Galectin (animal S-lectin)	8.54e-05
	rud_dec2_c118	rudi_c783	Concanavalin A-like lectins/glucanases	1.32e-29	Galectin (animal S-lectin)	0.0010
	rud_dec_c9	rudi_c2728	Concanavalin A-like lectins/glucanases	2.45e-26	Galectin (animal S-lectin)	0.00066
	rud_dec_c332	rudi_c783	Concanavalin A-like lectins/glucanases	4.89e-37	Galectin (animal S-lectin)	6.36e-05
	rud_dec2_c191	rudi_rep_c6894	Concanavalin A-like lectins/glucanases	5.76e-37	Galectin (animal S-lectin)	0.00034
	rud_dec_c33495		Concanavalin A-like lectins/glucanases	3.89e-18	Galectin (animal S-lectin)	0.0018
	rud_dec_c28600	rudi_c22311	Concanavalin A-like lectins/glucanases	2.02e-21	Galectin (animal S-lectin)	0.0010
	rud_dec2_c601	rudi_rep_c6633	Concanavalin A-like lectins/glucanases	1.37e-27	Galectin (animal S-lectin)	0.00043		4.58
	rud_dec_c9908	rudi_c783	Concanavalin A-like lectins/glucanases	1.19e-41	Galectin (animal S-lectin)	0.00029
	rud_dec_rep_c20999	rudi_c783	Concanavalin A-like lectins/glucanases	1.73e-36	Galectin (animal S-lectin)	0.00014		0.6
	rud_dec_c11877	rudi_c2760	Concanavalin A-like lectins/glucanases	4.89e-38	Galectin (animal S-lectin)	0.00033
	rud_dec_c23462	rudi_c34448	C-type lectin-like	1.08e-05	C-type lectin domain	0.013
	rud_dec_c37919	rudi_c34377	C-type lectin-like	4.55e-16	C-type lectin domain	0.00093
	rud_dec_c29236	rudi_rep_c26548	C-type lectin-like	1.10e-10	C-type lectin domain	0.0069
	rud_dec_c11164	rudi_rep_c9925	C-type lectin-like	7.17e-22	C-type lectin domain	0.00055
	rud_dec_c20308	rudi_c2470	C-type lectin-like	3.32e-19	C-type lectin domain	0.00076
	rud_dec_c8615	rudi_rep_c21893	C-type lectin-like	5.95e-31	C-type lectin domain	0.00046
	rud_dec_c27379_1		C-type lectin-like	4.02e-24	C-type lectin domain	0.0017
	rud_dec_c18737	rudi_c4574	C-type lectin-like	1.75e-16	C-type lectin domain	0.0023
	rud_dec_c10644	rudi_c433	C-type lectin-like	2.45e-22	C-type lectin domain	0.0032
	rud_dec_c18834	rudi_c35761	C-type lectin-like	6.65e-15	C-type lectin domain	0.0019
	rud_dec_c12370	rudi_c3892	C-type lectin-like	2.80e-42	C-type lectin domain	0.00027
	rud_dec_c1405	rudi_c2529	C-type lectin-like	3.15e-23	C-type lectin domain	0.0026
	rud_dec_c30762	rudi_c30239	C-type lectin-like	7.87e-12	C-type lectin domain	0.0023		0.16
	rud_dec_c41817	rudi_c1639	C-type lectin-like	4.37e-31	C-type lectin domain	0.0011
	rud_dec_c18804	rudi_c16883	C-type lectin-like	3.50e-25	C-type lectin domain	0.00093
	rud_dec_c10559	rudi_c5962	C-type lectin-like	2.97e-31	C-type lectin domain	0.00049
	rud_dec_c41227	rudi_c26206	C-type lectin-like	1.63e-17	C-type lectin domain	0.0045
	rud_dec_c31047	rudi_c21602	C-type lectin-like	5.95e-28	C-type lectin domain	0.00081
	rud_dec_c3835	rudi_rep_c7111	C-type lectin-like	4.02e-18	C-type lectin domain	0.0012
	rud_dec_c5886	rudi_rep_c8674	C-type lectin-like	1.28e-37	C-type lectin domain	0.00028
	rud_dec_c26469	rudi_c30366	C-type lectin-like	1.14e-17	C-type lectin domain	0.0017
	rud_dec_c25885	rudi_c20174	C-type lectin-like	8.94e-17	C-type lectin domain	0.0081
	rud_dec_c21057	rudi_c19735	C-type lectin-like	1.26e-11	C-type lectin domain	0.0026
	rud_dec_c11635	rudi_c14426	C-type lectin-like	5.74e-37	C-type lectin domain	0.00037
	rud_dec_c11264	rudi_c5517	C-type lectin-like	2.10e-18	C-type lectin domain	0.0041
	rud_dec_c1751	rudi_c6471	C-type lectin-like	2.10e-40	C-type lectin domain	0.00021
	rud_dec_c25176	rudi_c24038	C-type lectin-like	9.11e-21	C-type lectin domain	0.0065
	rud_dec_c21406	rudi_c20945	C-type lectin-like	1.41e-22	C-type lectin domain	0.0011
	rud_dec_c7446	rudi_c17644	C-type lectin-like	3.32e-16	C-type lectin domain	0.0010
	rud_dec_c21686	rudi_c6146	C-type lectin-like	9.10e-30	C-type lectin domain	0.0011
	rud_dec_c35977	rudi_c21279	C-type lectin-like	8.92e-25	C-type lectin domain	0.0016
	rud_dec_c4414	rudi_c5811	C-type lectin-like	2.80e-32	C-type lectin domain	0.00050
	rud_dec_c27379	rudi_c18137	C-type lectin-like	4.02e-24	C-type lectin domain	0.0017		0.1
	rud_dec2_c2287	rudi_rep_c7083	C-type lectin-like	5.25e-13	C-type lectin domain	0.0014
	rud_dec_c4584	rudi_c5632	Fibrinogen C-terminal domain-like	4.19e-34	Fibrinogen C-terminal domain-like	0.00011
	rud_dec_c13739	rudi_c14568	Fibrinogen C-terminal domain-like	1.31e-19	Fibrinogen C-terminal domain-like	9.90e-05
	rud_dec_c35404	rudi_c29307	Galactose-binding domain-like	3.40e-08	Fucose binding lectin	0.0053
	rud_dec_c22290		Galactose-binding domain-like	1.28e-05	Fucose binding lectin	0.021
	rud_dec_c29684	rudi_c32588	Galactose-binding domain-like	4.68e-15	Fucose binding lectin	0.0042
	rud_dec_c28683	rudi_c35113	SRCR-like	3.01e-16	Scavenger receptor cysteine-rich (SRCR) domain	0.0071
	rud_dec_c7697	rudi_c5515	TNF-like	1.12e-02	TNF-like	0.015
	rud_dec_c23698	rudi_c14660	TNF-like	2.98e-16	TNF-like	0.0040
	rud_dec_c7461	rudi_rep_c12542	TNF-like	1.60e-24	TNF-like	0.0016
	rud_dec_c11467	rudi_c2546	TNF-like	2.15e-12	TNF-like	0.0041		0.23
	rud_dec_rep_c43215	rudi_rep_c11255	TNF-like	5.16e-12	TNF-like	0.0041
	rud_dec_c16512	rudi_c1094	TNF-like	1.13e-17	TNF-like	0.0020
	rud_dec_c3360	rudi_c5204	TNF-like	3.87e-31	TNF-like	0.00029
	rud_dec_c16840	rudi_c17131	TNF-like	1.28e-24	TNF-like	0.00084
	rud_dec_c136	rudi_c3168	TNF-like	3.27e-19	TNF-like	0.0012
	rud_dec_c39382	rudi_c25882	TNF-like	5.39e-10	TNF-like	0.0033
	rud_dec_c26941	rudi_c5719	TNF-like	4.78e-02	TNF-like	0.013
	rud_dec_c14711	rudi_c15165	TNF-like	1.70e-10	TNF-like	0.0035
	rud_dec_c11370	rudi_c6052	TNF-like	4.97e-15	TNF-like	0.0017		3.39
	rud_dec2_c1356	rudi_rep_c7037	TNF-like	2.73e-12	TNF-like	0.0019
	rud_dec_c3295	rudi_rep_c8352	TNF-like	4.97e-15	TNF-like	0.0078
	rud_dec2_c1247	rudi_rep_c6977	TNF-like	3.25e-21	TNF-like	0.0019		0.23
	rud_dec_c25308	rudi_c18495	TNF-like	6.42e-17	TNF-like	0.0011
	rud_dec_c36515		TNF-like	2.36e-14	TNF-like	0.0033
	rud_dec_c5512	rudi_c1532	TNF-like	1.68e-22	TNF-like	0.0012
	rud_dec_c22342	rudi_c15915	TNF-like	5.80e-22	TNF-like	0.0019
	rud_dec2_c940	rudi_c5719	TNF-like	6.63e-32	TNF-like	0.00050
	rud_dec_c32452	rudi_c20092	TNF-like	3.81e-15	TNF-like	0.0028
	rud_dec2_rep_c3388	rudi_c5515	TNF-like	8.17e-19	TNF-like	0.0019
	rud_dec_rep_c34096		TNF-like	1.91e-06	TNF-like	0.0058
	rud_dec_rep_c45073	rudi_rep_c12542	TNF-like	1.60e-21	TNF-like	0.0035
	rud_dec2_rep_c3438	rudi_rep_c12542	TNF-like	1.07e-23	TNF-like	0.0030
	rud_dec2_rep_c3206	rudi_rep_c10841	TNF-like	1.38e-23	TNF-like	0.0014
	rud_dec_c6466	rudi_c751	TNF-like	1.99e-19	TNF-like	0.0036
	rud_dec_c4548	rudi_c5573	TNF-like	1.47e-32	TNF-like	0.00049
	rud_dec_c8167	rudi_rep_c7037	TNF-like	1.16e-08	TNF-like	0.0071
	rud_dec_c19923	rudi_c5515	TNF-like	7.46e-20	TNF-like	0.0015
	rud_dec_rep_c31806	rudi_rep_c11255	TNF-like	7.46e-10	TNF-like	0.0045
	rud_dec_c4482	rudi_c5543	TNF-like	2.27e-22	TNF-like	0.00093
	rud_dec_c29141	rudi_rep_c6977	TNF-like	7.04e-06	TNF-like	0.0091		50.9
	rud_dec2_c959	rudi_c751	TNF-like	1.49e-19	TNF-like	0.0033		2.2
	rud_dec2_c564	rudi_c5515	TNF-like	3.42e-19	TNF-like	0.0018
	rud_dec_c11916	rudi_c5348	TNF-like	1.27e-22	TNF-like	0.0013
	rud_dec_c25486	rudi_rep_c7989	TNF-like	2.36e-19	TNF-like	0.0015
